# Supplementary material for: A systematic review of neglected tropical diseases (NTDs) in Myanmar
Source: PLoS Negl Trop Dis. 2023 Nov 1;17(11):e0011706. doi: 10.1371/journal.pntd.0011706 (PMC10619876; doi:10.1371/journal.pntd.0011706)
Supplement: S1 Data — (XLS) [file pntd.0011706.s006.xls]

## Sheet: Sheet1
Supplementary Table 5. List of studies included in the review.
year of publication	type of publication	First author	age group	type of study	type of setting	location of study	type of sample	method of diagnosis	risk of bias regarding diagnosis ascertainment	Pathogen 1	Pathogen 2	Pathogen 3	Pathogen 4	Pathogen 5	Pathogen 6	Pathogen 7	Finding	Title
2006	Peer review journal (MM)	Mar Mar, Nyein	Child(Under 12)	Observational study	Hospital	Yangon	Stool	enteric bacteria isolated by stool culture	low	E.coli (EPEC, ETEC)	S. typhi	Shigella					Changing drug resistance pattern of EPEC and ETEC isolates to ampicillin, chloramphenicol and tetracycline was recorded. it is shown that the drug resistance of Shigella species was increased in adults than children	Antibiotic resistance pattern of enteric bacterial pathogens among childhood diarrhoea
2011	Thesis/ dissertation	Thin Myat Moe	Child(Under 12)	Observational study	Hospital	Yangon	Blood/ Serum	serology (detail not available)	not clear	dengue virus	chikungunya						100 children with clinically diagnosed DHF tested. 12% had dengue, 11 % had chikungunya and 5% had both.	Dengue and Chikungunya Infection Among Children Admitted to North Okkalapa General Hospital
2001	Peer review journal (MM)	Hlaing Myat Thu	Child(Under 12)	Other	Hospital	Yangon	Blood/ Serum	An immunochromatographic test (ICT) was evaluated against standard haeagglutination inhibition test (HIA) in acute phase serum.	high	DENV							90 serum samples taken from clinically suspected dengue patients .The sensitivity of the ICT in primary dengue infections 11% and for secondary dengue is 88%. The positive predictive value is 75% for primary dengue and 97% for secondary dengue infection. The specificity of the ICT is 95%.	Validation of an immunochromatographic test for the early and rapid diagnosis of dengue infections.
1996	Peer review journal (MM)	Mar Mar, Nyein	Child(Under 12)	Observational study	Hospital	Yangon	Stool	E. coli isolated from stool culture and confirmed by biochemical test	low	E.coli (ETEC)							923 cases of diarrhoea and 932 controls cases were included in this study. The total isolation rate of ETEC was 232 cases (25.2%) and 55 cases (5.9%) from diarrhoea and control cases, respectively.	Seasonal pattern of enterotoxigenic Escherichia coli (ETEC) in children under three years of age
1998	Peer review journal (MM)	Mar Mar, Nyein	Both (Child and Adult)	Observational study	Hospital	Yangon	Stool	diagnosis made by cluture and isloation of stool specimens.	low	Shigella (dysentriae, flexneri, boydi, sonnei)							53 dysentery cases. Shigellae was isolated from 45.3% of the cases.	Different types of shigella species isolated from Infectious Diseases Hospital during 1996 and their antibiotic susceptibility patterns
1976	Conference papers	Ko Ko Hla	Not mentioned/ Don't know	Case reports/series	Hospital	Yangon	Blood/ Serum	leptospirosis from the result of culture or rising titre of antibodies against the Patoc I strain Leptospira	low	Leptospirosis							Out of 94 patients acute fever 4, 32 patients were diagnosed as suffering from leptospirosi.	Leptospirosis in Rangoon.
1991	Conference papers	Tin Tin, New	Child(Under 12)	Observational study	Hospital	Yangon	Stool	stool culture	low	Entamoeba histolytica	Shigella						E. histolytica cyst were found in 45% of cases. Stool cultures revealed only two positive cases of shigella dysentriae - type 1.	Clinical profile of Dysentery cases at Yangon Children's Hospital
1996	Peer review journal (MM)	Mie Mie, Khine	Child(Under 12)	Observational study	Hospital	Yangon	Stool	presence of Giardia lamblia [Giardia duodenalis] cysts and/or trophozoites using light microscopy in stool	low	Giardia lamblia							30 of the 308 stool samples examined were positive for G. lamblia	Giardia lamblia infection in children attending diarrhoeal unit of Yangon Children Hospital.
1978	Peer review journal (Int)	Shwe, T.	Adolescents and Adults (12 and above)	Intervention study	Hospital	Yangon	Others	bacteriological index were establised by skin smear	low	Leprosy							Seventy-one Burmese adult patients with lepromatous leprosy were treated with various regimens of rifampicin monotherapy, 450 mg. daily for 60 days or 900 mg. once weekly for 12 weeks or 450 mg. daily for six months. Of the patients, 18 had relapsed after stopping DDS therapy, 20 were intolerant of DDS, 18 were DDS resistant and 15 had received no previous treatment. Rifampicin produced a 75% red…	The efficacy and tolerability of rifampicin in Burmese patients with lepromatous leprosy
2004	Peer review journal (Int)	Hlaing Myat Thu	Child(Under 12)	Observational study	Hospital	Yangon	Blood/ Serum	A patient with a confirmed case of dengue fever was one who met any of the following criteria: 1) paired sera showed a fourfold or greater rise in hemagglutination inhibiting (HI) antibody titer against dengue virus (21); 2) a convalescent-phase serum sample produced an immunoglobulin (Ig) G reaction (titer equivalent to an anti-dengue virus HI titer of >2,560), an IgM reaction in a commercial “r…	low	Dengue							15,361 cases of dengue hemorrhagic fever/dengue shock syndrome (DHF/DSS), including 192 deaths were reported in 2001 . 95% of dengue viruses isolated from patients were serotype 1 viruses belonging to two lineages that had diverged from an earlier, now extinct, lineage sometime before 1998	Myanmar Dengue Outbreak Associated with Displacement of Serotypes 2, 3, and 4 by Dengue 1
1998	Peer review journal (MM)	Zaw, Lin	Child(Under 12)	Observational study	Hospital	Yangon	Stool	stool culture	low	Shigella							Shigella species were isolated in 16 (25, 2%) of stool specimens studied. Results of species identification with polyvalent antisera showed 9(56.3%) Shigella boydii, 3(18.7%) Shigella sonnei, 2(12.5%) Shigella dysenteriae and 2(12.5%) Shigella flexneri.	Antibiotic susceptibility pattern of shigella species isolated from diarrhoea cases of children under 5 years in Defence Services Obstetrics and Gynaecology and Children Hospital (DSOGCH) in 1995-1996
2019	Peer review journal (Int)	Woong Sik Jang	Child(Under 12)	Other	Hospital	Yangon	Blood/ Serum	dengue cases confirmed by rt-PCR positive or IgM or IgM & IgG anti-dengue positive by ELISA	low	DENV							109 dengue-positive samples from children with acute symptomatic dengue and 63 dengue-negative samples from febrile and asymptomatic individuals were collected	Comparative evaluation of three dengue duo rapid test kits to detect NS1, IgM, and IgG associated with acute dengue in children in Myanmar
2018	Peer review journal (Int)	Eun Jeong Won	Child(Under 12)	Observational study	Pop/ community survey	Yangon	Stool	stool thick smear (Kato-Katz technique) and PCR	low	Taenia Saginata							2/ 467 fecal sample from school children from SPT, Yangon show eggs of Taenia Saginata	Molecular Diagnosis of Taenia saginata Tapeworm Infection in 2 Schoolchildren, Myanmar
1969	Conference papers	Khin, Kyi	Adolescents and Adults (12 and above)	Case reports/series	Hospital	Yangon	Others	method of diagnosis not clearly mentioned	not clear	E histolytica							Twenty cases of lower genital tract amoebiasis in Burmese women are reported	Amoebiasis of the lower genital tract in Burmese women
1985	Peer review journal (Int)	May La Linh	Child(Under 12)	Observational study	Lab based	Yangon	Blood/ Serum	Enzyme-linked immunosorbent assay (ELISA) was compared with haemaggluti- nation inhibition (HI) test for determination of anti-dengue and anti-Japanese encephalitis (JE) antibodies in paired sera from 168 patients with clinical diagnosis of dengue haemor- rhagic fever (DHF) in Rangoon, Burma.	high	DENV							168 patients with clinical diagnosis of DHF. Using paired sera, HI serology gave 60.7% positive results. IgG ELISA antibodies showed cross reaction between dengue and JE, and also not so efficient to detect significant antibody rise. By IgM capture ELISA 60.5% positive results was obtained using acute sera and dengue 4 antigen alone for diagnosis.	Dengue and Japanese encephalitis antibody levels in sera from dengue haemorrhagic fever patients in Rangoon, Burma.
1975	Peer review journal (Int)	Aye, U. T.	Not mentioned/ Don't know	Case reports/series	Not mentioned	Yangon	Blood/ Serum	microfilaria identified by blood examination	low	Microfilaria							30 casss of chyluria. A small number of cases was positive for blood microfilaria.	Chyluria
2021	Conference papers	Theingi Thet Paing Htun	Adolescents and Adults (12 and above)	Observational study	Hospital	Yangon	Stool	stool microscipy (wet mount examination, Kato‐Katz thick smear examination)	low	Ascaris lumbricoides	Giardia						overall prevalence rate of intestinal parasites among cancer patients was 48% (n= 48)	Intestinal parasitoses among cancer patients on chemotherapy at Yangon General Hospital
2002	Peer review journal (Int)	Than Nu Shwe	Child(Under 12)	Observational study	Hospital	Yangon	Blood/ Serum	blood culture and isolation	low	Samonella typhi	Escherichia coli	Shigella					Among 120 patients, bacteria could be isolated from 65 cases (54.2%). The commonest organism isolated was Salmonella typhi (43.1%). Others included Escherichia coli (12.3%), Staphylococcus aureus (7.7%), Pseudomonas aeruginosa (7.7%); Streptococcus, Shigella, Diplococcus, Klebsiella and Acinetobacter were also isolated.	Blood culture isolates from children admitted to Medical Unit III, Yangon Children's Hospital, 1998
2015	Conference papers	Shin Moe Thu	Child(Under 12)	Observational study	Hospital	Yangon	Don't Know	method of diagnosis not mentioned	not clear	DENV							A total of 2073 cases of confirmed DHF/DSS cases were admitted to PH during the study period.	Dengue Hemorrhagic Fever/ Dengue Shock Syndrome cases admitted to Parami General Hospital.
1999	Conference papers	Thein Aung	Child(Under 12)	Intervention study	Hospital	Yangon	Don't Know	Out of 3324 admitted cases to paediatric unit of North Okkalapa General Hospital, 436 cases were diagnosed as dengue haemorrhagic fever.	not clear	DENV							Out of 3324 admitted cases to paediatric unit of North Okkalapa General Hospital, 436 cases were diagnosed as dengue haemorrhagic fever. Out of these patients, 119 developed shock and were included in the study. 60 patients were treated with intravenous Ringer lactate solution and 59 were treated with intravenous 0.45% saline in dextrose 2.5% solution	Comparative study of effectiveness of R/L solution and 0.45% saline in dextrose 2.5% solution in management of dengue shock syndrome.
2013	Thesis/ dissertation	Kyaw Zin Wai	Child(Under 12)	Intervention study	Hospital	Yangon	Blood/ Serum	method of diagnosis not available	not clear	dengue virus							the initial treatment of dengue severe shock, colloid (gelofusine) is found to be more beneficial compared to crystalloid	Effectiveness of colloid (Gelofusin) in the resuscitation of dengue severe shock
2009	Thesis/ dissertation	Khine Khine Mon	Child(Under 12)	Observational study	Hospital	Yangon	Blood/ Serum	method of diagnosis not available	not clear	dengue virus							nutritional status of 100 DHF cases were studied.	Relationship between nutritional status and severity of dengue haemorrhagic fever
2013	Conference papers	Aye, Than	Child(Under 12)	Intervention study	Pop/ community survey	Yangon	Stool	method of diagnosis not mentioned	not clear	Ascaris lumbticoide	Trichuris trichiura	hookworm					A total of 240 students from 2 primary schools (122 in Albendazole and 118 in Mebandazole ) were included in this study.. Prevalence of the Ascaris lumbricoides (roundworm) was 178 (74.2%), Trichuris trichiura (whipworm) was 179 (74.6%) and hookworm spp: 11 (4.17%) respectively. n Albendazole group, prevalence of the Ascariasis was reduced from 70.49% to 27.05% while 77.96% to 33.05% in Mebandazo…	Comparative Study of Effectiveness of Albendazole and Menbandazole in Soil-transmitted Helminthiasis of School Children.
2022	Peer review journal (Int)	Khine Mya New	Both (Child and Adult)	Observational study	Hospital	Yangon	Blood/ Serum	Dengue diagnosis was confirmed by positive NS1 Ag. Serum samples were also tested for anti-DENV antibodies IgG/IgM. qRT-PCR was performed for DENV genomic RNA and serotyping.	low	DENV							A total of 167 children and adults with confirmed DENV infection (serum NS1 Ag- positive) were enrolled in the study.	Acute-phase Serum Cytokine Levels and Correlation with Clinical Outcomes in Children and Adults with Primary and Secondary Dengue Virus Infection in Myanmar between 2017 and 2019
1998	Peer review journal (MM)	Mar Mar, Nyein	Child(Under 12)	Observational study	Hospital	Yangon	Stool	enteric bacteria diagnosed by culture of rectal swab	low	E.coli	Shigella	E.histolytica					378 cases. faecal leukocytes were seen in stools which were associated with Shigella (25%), Shigella and Entamoeba histolytica (71.4%), Entamoeba histolytica (29.6%), enteropathogenic Escherichia Coli and Entamoeba histolytica (41.7%), enteropathogenic Escherichia Coli (9.8% ), Klebsiella spp. (50% ) and Vibrios (50% ).	The association between faecal leukocytes and pathogens present in stool of children with diarrhoea and dysentery
2019	Peer review journal (Int)	Win Lai May	Child(Under 12)	Observational study	Hospital	Yangon	Blood/ Serum	One hundred and ninety-six patients positive for dengue infection, as determined via PCR or ELISA.	low	DENV							196 dengue cases (31 primary dengue, 165 secondary dengue).	Impact of glucose-6-phosphate dehydrogenase deficiency on dengue infection in Myanmar children.
2018	Conference papers	Shin Moe Thu	Child(Under 12)	Observational study	Hospital	Yangon	Blood/ Serum	81.4% of patients were positive of dengue NS1 antigen in their blood tests.	low	DENV							A total of 1562 patients' records were available for analysis during the study period. Only 81.4% of patients were positive of dengue NS1 antigen in their blood tests.	Children with dengue fever, dengue haemorrhagic fever and dengue shock syndrome admitted to Parami General Hospital
1972	Peer review journal (MM)	Tu, M.	Adolescents and Adults (12 and above)	Observational study	Pop/ community survey	Yangon	Blood/ Serum	serology (detail not mentioned)	high	Leptospirosis							69 (56.6%) sera were positive for L. icterohaemorrhagiae, 53 (43.4%) for L. ballum, 29 (23.7%) for L. grippotyphosa, 10 (8.2%) for L. pyrogenes, 10 (8.2%) for L. pomona, 8 (6.6%) for L. australis, 7 (5.74%) for L. kremastos, 4 (3.3%) for L. canicola, 2 (1.6%) for L. autumnalis and I (0.82%) for L. sejroe.	Leptospiral antibodies in farmers at Myaungdagar Village in Hmawbi Township
2004	Peer review journal (MM)	Mar Mar Nyein	Child(Under 12)	Observational study	Hospital	Yangon	Others	culture of rectal swab specimens	low	Vibrio cholera	Salmonella typhi	E coli	Shigella				Escherichia coli (EPEC, 23.64%), Shigella spp. (3.5%), Vibrio cholerae (n=8.31%), Salmonella typhi (0.32%).	Bacterial pathogens isolated from acute diarrhoea cases at Yangon Childrens' Hospital
2017	Conference papers	Ne Myo Aung	Adolescents and Adults (12 and above)	Observational study	Hospital	Yangon	Blood/ Serum	The diagnosis was confirmed by either positive dengue IgM antibody or positive NS1 antigen	low	DENV							All cases with acute fever (< 7 days) with clinically suspected dengue hemorrhagic fever were selected. The diagnosis was confirmed by either positive dengue IgM antibody or positive NS1 antigen.A total of 118 cases were confirmed as dengue hemorrhagic fever.	Clinical characteristics of dengue haemorrhagic fever
2016	Peer review journal (Int)	Kikuchi, T.	Adolescents and Adults (12 and above)	Other	Pop/ community survey	Yangon	Stool	sequencing of S. stercoralis nematodes isolated by stool culture	low	S stercoralis							S stercoralis from three infected individual were studied.	Genome-Wide Analyses of Individual Strongyloides stercoralis (Nematoda: Rhabditoidea) Provide Insights into Population Structure and Reproductive Life Cycles
2005	Thesis/ dissertation	San Hone	Child(Under 12)	Intervention study	Mixed (Hosp, Clinic/field)	Yangon	Stool	stool microscopy (helminths infections)	low	Ascaris lumbricoides	Trichuris trichura						23 (22.9%) had helminths infection. Among 23, 22(95.45%) Ascaris, 7 (31.82%) Trichuris and 6 (27.27%) mixed infection	Assessment of primary school children after the implementation of school based soil transmitted helminthiasis control program in Taikkyi township (2005)
2015	Peer review journal (MM)	Khin Saw Myint	Child(Under 12)	Observational study	Pop/ community survey	Yangon	Stool	Stool specimens were collected and examined according to WHO guidelines	low	Ascaris lumbricoide	Trichuris trichiura	Taeniasis					A total of 121 stool samples. prevalence of intestinal helminthiasis was 7.44%. Ascaris 4.1% (5/121), Trichuriasis 2.5% (3/121), Teaniasis 0.8% (1/121).	Intestinal helminth infestations among pre-school children.
2015	Thesis/ dissertation	Win Kay Khine	Child(Under 12)	Observational study	Hospital	Yangon	Blood/ Serum	Immunochromatographic tests (SD BIOLINE Dengue Duo NS1 Ag andIgG/IgM test kit)	low	Dengue virus							178/234 (76%() samples positive by Immunochromatographic tests (SD Bioline dengue duo). 46 (primary dengue) and 132 (secondary dengue)	Dengue serotypes in children with dengue infection at Yangon ChildrenHospital in 2015
1995	Peer review journal (Int)	Oo, K.N.	Not mentioned/ Don't know	Observational study	Lab based	Yangon	Stool	Shigella diagnosed by stool culture	low	Sigella							108/460 samples showed isolates of Shigella spp and the increasing antimicrobial resistance of shigellosis from 1980 to 1993 in the community was discussed	Serotype distribution and antimicrobial susceptibility of shigellae isolated from diarrhoeal patients in Yangon, Myanmar
1985	Peer review journal (Int)	Tin, Aye	Not mentioned/ Don't know	Outbreak investigation/report	Hospital	Yangon	Stool	culture and isolation	low	Shigella							497 clinically diagnosed acute dysentery cases were admitted between Nov 4 and Feb 23 with 6 (1.2%) mortality. Almost all cases had frequent small stools with blood and mucus and severe tenesmus and most were febrile	Epidemic Shiga bacillary dysentery in Rangoon, Burma, 1984-85
2017	Conference papers	Thi Thi, Htoon	Child(Under 12)	Intervention study	Mixed (Hosp, Clinic/field)	Yangon	Stool	stool samples were examined using Kato-Katz thick smear technique	low	Ascaris lumbricoides	Trichuris trichiura	Enterobius vermicularis					overall prevalence of STH were 21% (303/1443) in 2013, 29.2% (284/973) in 2014 and 32.2% (404/1254) in 2015. while in the monitoring surveys they were detected in 18.5% (201/1084), 32% (306/956) and 20.3% (236/1160) respectively. Trichuris trichiura was found to be the most prevalent helminth followed by Ascaris lumbricoides and Enterobius vermicularis in both surveys.	Soil-transmitted helminthiasis among Myanmar elementary school children residing in Yangon Region (Poster)
2009	WHO report/ bulletin	WHO	Adolescents and Adults (12 and above)	Surveillence study	Hospital	Yangon	Others	leprosy cases diagnosed by molecular (DNA sequencing)	low	Leprosy							20 MB relapse cases. 10 cases tested.	Drug resistance in leprosy: reports from selected endemic countries.
1995	Peer review journal (MM)	Khin Sann Aung	Both (Child and Adult)	Observational study	Hospital	Yangon	Stool	cholrea confirmed by stool culture	low	Vibrio cholera O1							647 cases of culture confirmed cholera cases	Case-control study of risk factors for cholera in Yangon.
2010	Peer review journal (MM)	Khin Saw, Aye	Child(Under 12)	Other	Hospital	Yangon	Others	immunohistochemistry (IHC) and in situ hybridization (ISH) was used to identify the location of dengue viral antigen and RNA, respectively.	low	DENV							10 fatal cases of clinically suspected dengue shock syndrome (DSS)	Dengue viral antigen and RNA localization in naturally infected human tissues by immunohistochemistry and in situ hybridization
1985	Others	La Linh, M.	Child(Under 12)	Observational study	Hospital	Yangon	Blood/ Serum	Enzyme-linked immunosorbent assay (ELISA) was compared with haemagglutination inhibition (HI) test for determination of anti-dengue and anti-Japanese encephalitis (JE) antibodies in paired sera from 168 patients with clinical diagnosis of dengue haemorrhagic fever (DHF).	low	DENV							168 DHF paired sera. 82.1% positive result by IgM-capture ELISA.	Dengue and Japanese encephalitis antibody levels in sera from dengue haemorrhagic fever patients in Rangoon, Burma
2018	Conference papers	Moe Yee Soe	Adolescents and Adults (12 and above)	Observational study	Hospital	Yangon	Blood/ Serum	NS1 antigen detection by immuno-chromatographic test (SD BIOLINE) and anti-dengue IgM and anti-dengue IgG by ELISA (SD BIOLINE) was done	low	DENV							A total of 73 serum samples were collected from clinically suspected dengue patients. Among 73 tested samples, 50 samples (68.5%) were seropositive . Among 50 seropositive cases, NS1 antigen was detected in 17 cases (34%), anti-dengue IgM was observed in 18 cases (36%) and anti-dengue IgG was detected in 46 cases (92%) respectively.	Serodiagnosis of clinically suspected adult dengue cases.
1987	Peer review journal (Int)	Thein, Hlaing	Child(Under 12)	Observational study	Hospital	Yangon	Stool	acute abdomen (abdominal surgery were performed) due to adult Ascaris worms	low	Ascaris lumbricoides							Ascaris infection was responsible for some 3% of admissions to Rangoon Children's Hospital in 1981-83, and for 58% of acute abdominal cases in the surgical wards. Of 1922 cases 58% were of intestinal obstruction, 33% abdominal colic and 3% hepatic ascariasis	A profile of ascariasis morbidity in Rangoon Children's Hospital, Burma
2003	Peer review journal (Int)	Thein, Hlaing	Child(Under 12)	Intervention study	Pop/ community survey	Yangon	Stool	stool microscopy	low	Ascaris lumbricoides	Trichuris trichiura	Giardia duodenalis					The prevalence rates from Ascaris lumbricoides, Trichuris trichiura and Giardia duodenalis among children in area 1 (58.9%, 32.1% and 4.4%, respectively) were higher than those among children in area 2 (36.6%, 11.0% and 2.6%, respectively). After one year of deworming, height and weight gains were greater in area 1 than in area 2. The two 6-monthly drug treatment rounds reduced moderate and sever…	Impact of deworming on the growth of schoolchildren in Yangon
2008	Peer review journal (Int)	Kyaw, Kyaw	Both (Child and Adult)	Observational study	Hospital	Yangon	Others	Each case was clinically reviewed to determine details of clinical presentation and slit skin smears were taken to identify the current bac- terial status.	low	Leprosy							200 MB leprosy cases who had completed 1 year WHO-MDT were clinically reviewed. Based on bacteriological and histological analyses, one patient was confirmed to have relapsed 1 year after release from treatment.	Clinical analysis of multibacillary leprosy patients after 1-year fixed World Health Organization recommended multidrug therapy at Yangon General Hospital, Myanmar
1986	Thesis/ dissertation	Ma Mra Aye	Adolescents and Adults (12 and above)	Case reports/series	Hospital	Yangon	> one sample type	not avalialble	not clear	Salmonella typhi	Leptospirosis	JEV	Rabies virus				total cases 84. JEV (3), Rabies (2), Salmonella typhi (5), Leptospirosis (1)	A study of meningoencephalitis in rangoon general hospital
2010	Peer review journal (MM)	Khin Saw Aye	Child(Under 12)	Other	Hospital	Yangon	Others	a fatal case of dengue confirmed by serology. NS1, NS3 and envelope proteins, complements and apoptotic marker were found to be positive. RT-PCR was positive for Dengue 3 virus in liver and lung tissues	low	DENV-3							a fatal case of DSS	Pathologic Study of a fatal case of Dengue-3 virus infection in Yangon Children Hospital, Myanmar (Practice).
1987	Conference papers	Mar Mar Nyein	Child(Under 12)	Observational study	Hospital	Yangon	Stool	E. coli strains isolated from children under 3 years of age from Rangoon Children's Hospital were studied for verotoxin prduction	low	E.coli							305 strains from diarrhoea cases and 276 strains from control cases were tested. It was observed that 34 strains from diarrhoea cases and 12 strains from control cases proved to be verotoxic E. coli.	Verotoxic Escherichia coli isolated from children under 3 years of age
2005	Peer review journal (MM)	Khin Saw, Aye	Not mentioned/ Don't know	Observational study	Hospital	Yangon	Others	a polymerase chain reaction (PCR) test to detect M. leprae in samples of nasal mucous from leprosy patients and asymptomatic household contacts of those patients	high	Leprosy							70 leprosy patients and 137 of their household contacts. 48 of 70 (68.57%) in clinically diagnosed patients was PCR positive.	Detection of Mycobacterium leprae by the polymerase chain reaction (PCR) in nasal swabs of leprosy patients and their contacts
1971	Peer review journal (MM)	Tu, Margaret	Adolescents and Adults (12 and above)	Observational study	Pop/ community survey	Yangon	Blood/ Serum	a slide agglutination technique	high	Leptospirosis							69 (56.6%) sera were positive for L. icterohaemorrhagiae, 53 (43.4%) for L. ballum, 29 (23.7%) for L. grippotyphosa, 10 (8.2%) for L. pyrogenes, 10 (8.2%) for L. pomona, 8 (6.6%) for L. australis, 7 (5.74%) for L. kremastos, 4 (3.3%) for L. canicola, 2 (1.6%) for L. autumnalis and I (0.82%) for L. sejroe, 54 (91.5%) of 59 L. icterohaemorrhagiae- positive sera, 24 (92.2%) of 27 L. ballum-positive …	Leptospiral antibodies in farmers at Myaung-dagar village in Hmawbi Township.
2004	Thesis/ dissertation	Wint Wint Nyunt	Child(Under 12)	Observational study	Mixed (Hosp, Clinic/field)	Yangon	Others	stool microscopy	low	Ascaris lumbricoides	Trichuris trichura	Enterobius vermicularis	Strongyloides stercoralis	hookworm	Fascialopsis buski		3 stool sample collected from each child (180 children). Overall prevarlence of intestinal helminthias 111 (61.65%). Ascaris lumbricoides which was found tn 64 (35.56%) Enterobius vermicularis 56 (31.11%), Trichuris trichiura 28 (15.56%), Hookworm 3 (1.67%), Strongyloides stercoralrr 3 ( 1.67%) and Fasciolopsis buski 3 (1.67%) respectively.	Common intestinal helminths in apparently healthy children attending the pre-primary schools in North Okkalapa Township
2003	Conference papers	May Kyi Aung	Child(Under 12)	Observational study	Mixed (Hosp, Clinic/field)	Yangon	Stool	Routine examination of stool was conducted in the study group	not clear	helminths							161 children (5-7 year). 73% were infested with intestinal helminthes and protozoa.	Intestinal parasitoses in selected group of primary school children of North Okkalapa Township
2008	Peer review journal (MM)	Khin Saw, Aye	Child(Under 12)	Other	Hospital	Yangon	> one sample type	Dengue virus antigens of the structural (envelop) and non-structural (NS1) proteins were detected in 54% and 77%, respectively.	low	DENV							13 fatal cases of clinically suspected dengue shock syndrome (DSS)	Immunohistopathology of liver in autopsy cases of dengue shock syndrome
2007	Conference papers	Phyu Win Ei	Child(Under 12)	Observational study	Hospital	Yangon	Stool	E.coli diagnosed by culture and isolation	low	Escherichia coli							DEC (diarrhoeagenic Escherichia coli ) was isolated from 16 stool samples among 60 samples collected. Serotyping identified 8 Enteropathogenic EPEC, 3 ETEC and one EIEC. Four isolates were not serotypable. PCR assay result showed 3 EHEC and one ETEC	Characteization of diarrhoeagenic Escherichia coli isolates from children under 5 years of age admitted to NOGH due to diarrhoea from January to September, 2007
1992	Peer review journal (Int)	Soe Thein	Child(Under 12)	Observational study	Hospital	Yangon	Blood/ Serum	Acute and convalescence serum were tested by Heamagglutination inhibition test. Microtitre neutralization tests employed.	low	DENV	Chikungunya						103 of 163 sample Chikungunya patients, 4 had possible dual Chikungunya and dengue infections, 16 had dengue, 30 had neither Chikungunya nor dengue infections, and a definitive diagnosis could not be made for 10 patients.	Development of a simple indirect enzyme-linked immunosorbent assay for the detection of immunoglobulin M antibody in serum from patients following an outbreak of Chikungunya virus infection in Yangon, Myanmar
2008	Conference papers	Kyaw Myint, Oo	Adolescents and Adults (12 and above)	Observational study	Hospital	Yangon	Stool	method of diagnosis not clearly mentioned	not clear	E.coli	Shigella	E.histolytica					E coli dysentery was the top (46%) followed by Pseudomonas (14%). Amoebiasis and Shigellosis accounted for (6%) and (3%) respectively.	Clinical profile of acute dysentery in adults
1999	Thesis/ dissertation	Kyi Hlaing	Not mentioned/ Don't know	Case reports/series	Hospital	Yangon	Don't Know	gross finding of worm in biliary tree	low	Ascaris lumbricoides							30 cases for round worm in biliary tree
2006	Peer review journal (MM)	Mar Mar, Nyein	Child(Under 12)	Observational study	Hospital	Yangon	Stool	Isolation of bacterial pathogens was done from rectal swabs in Cary-Blair transport media which were plated onto selective media for specific bacterial pathogens	low	E.coli (EPEC)							(EPEC) accounting for 21% (42 cases) of 200 cases.	Serogroup distribution of enteropathogenic Escherichia coli isolated from infants with acute diarrhoea admitted to Yangon Children's Hospital (2004)
1991	Peer review journal (Int)	Thein Hlaing	Adolescents and Adults (12 and above)	Intervention study	Pop/ community survey	Yangon	Stool	microscopic examination of stool specimens to detect Ascaris ova	low	Ascaris lumbricoides							pretreatment prevalence rate (83.6% for all ages and 77.1% for children under 15 years). After 2 year of 3 monthly treatment, the corresponding prevalence fell to 21% and 5% respectively. The total initial populations of the 3 villages were 294,267 and 493 respectively.	The impact of three-monthly age-targetted chemotherapy on Ascaris lumbricoides infection
1975	Peer review journal (Int)	Myo Min	Child(Under 12)	Intervention study	Not mentioned	Yangon	Don't Know	diagnosis method not mentioned	not clear	DENV							A total of 98 patients with dengue shock syndrome admitted into Children's Hospital from February 1973 to February 1974 were randomly selected into 2 groups. A double blind controlled trial of the efficacy of pharmacologic doses of hydrocortisone hemisuccinate was carried out. The 2 groups were confirmed to be completely matched by age, sex and severity of the disease. Nine deaths occurred out of…	Hydrocortisone in the management of dengue shock syndrome
2000	Thesis/ dissertation	Sapai Myint	Adolescents and Adults (12 and above)	Observational study	Hospital	Yangon	Stool	stool microscopy (helminths infections)	low	Ascaris lumbricoides	Trichuris trichura	Giardia lamblia					100 patients with HIV studied. Intestinal parasite observed in stool specimens of 73 patients. Helminthic infections: Ascariasis ( 7 cases), Trichuriasis (2 cases) strongyloidiasis (1). Protozoal infections: Cryptosporidium (52 cases), Isospora belli (23 cases) and Giardia lamblia (15 cases).	A study of intestinal parasitic infectious in human immunodeficiency virus seropositive patients at Infectious Diseases Hospital.
1985	Thesis/ dissertation	Ye Lwin	Adolescents and Adults (12 and above)	Observational study	Hospital	Yangon	> one sample type	microscopy (High risk of bia for diagnosis of E. histolytica by stool microscopy)	high	Entamoeba histolytica							51 pateints with interstional amoebiasis studied. Confirmed by demonstration of E. histolytica in the stools or in the resected colonic tissues.	A study of surgical manifestation of intestinal amoebiasis
2016	Thesis/ dissertation	Min, Soe	Child(Under 12)	Observational study	Hospital	Yangon	Blood/ Serum	method of diagnosis not clearly mentioned	not clear	DENV							30 DHF and 30 DSS cases	Prothrombin time, activated partial thromboplastin time and plasma fibrinogen level in children with dengue haemorrhagic fever.
2019	Thesis/ dissertation	Hnin Pa Pa Aung	Adolescents and Adults (12 and above)	Observational study	Hospital	Yangon	Don't Know	method of diagnosis not mentioned	not clear	DENV							51 adult dengue patients were investigated for serum lactate level.	Association between serum lactate level and severity of adult dengue infection
2014	Peer review journal (Int)	Tin Ohn Myat	Adolescents and Adults (12 and above)	Observational study	Hospital	Yangon	Blood/ Serum	blood culture	low	Salmonella	Burkholderia pseudomallei						Of 3865 blood cultures performed, 449 (11.6%) were positive for a pathogenic organism. Gram-negative bacteria was the most common organism group, accounting for 246 (55.5%) of 449 isolations. Staphylococcus aureus was the most common isolate, detected in 171 (38.1%) of 449 blood cultures	Bloodstream infections at a tertiary referral hospital in Yangon, Myanmar
2019	Peer review journal (Int)	Win Lai May	Child(Under 12)	Observational study	Hospital	Yangon	Blood/ Serum	Dengue infection was confirmed by quantitative real-time RT-PCR and NS1 antigen, IgM and IgG ELISAs	low	DENV							no association between G6PD deficiency and dengue severity	Impact of glucose-6-phosphate dehydrogenase deficiency on dengue infection in Myanmar children
1987	Peer review journal (Int)	Hlaing, Thein	Child(Under 12)	Observational study	Hospital	Yangon	Don't Know	Ascariasis were clinically diagnosed	high	Ascaris lumbricoides							Ascariasis was responsible for about 3% of admissions to the hospital.	A profile of ascariasis morbidity in Rangoon Children's Hospital, Burma
1970	Conference papers	Myo, Thwe	Not mentioned/ Don't know	Intervention study	Hospital	Yangon	Don't Know	method of diagnosis not clearly mentioned	not clear	Amoebiasis							he effect of oral Dehydroemetine (Roche) the racemic 2 dehydroernetine Hydrochloride and Intestopan (Sandoz) a combination of Broxyquinoline and Brobenzoxaldine was assessed on 60 patients with Acute Amoebic Dysentery.	Drug trial in intestinal amoebiasis
1979	Peer review journal (Int)	Win, W. N.	Not mentioned/ Don't know	Observational study	Hospital	Yangon	Don't Know	Trichiasis due to trachoma diagnosed clinically	low	Chlamydia trachomatis							The problem of trachoma in Burma is presented. For its major sight-threatening complication of trichiasis a surgical procedure is described which is simple, effective, economical, and without any cosmetic blemish. With this procedure 1861 cases of different grades of trichiasis were operated upon at the Eye, ENT Hospital, Rangoon, with 528 cases followed up at 1 year. The results are entirely sat…	Surgery for trachoma in Burma
1994	Thesis/ dissertation	Khin New Oo	Not mentioned/ Don't know	Observational study	Lab based	Yangon	Stool	Shigella diagnosed by stool culture	low	Shigella (S. dysenteriae type 1, S. flexneri)							Shigella species isolated from 108 (23.5%) of samples. Total sample 460.	The distribution of antibiotic sensitivity patterns and plasmid profiles of shigella strains isolated in Yangon, Myanmar in the year, 1989 and 1993
2019	Thesis/ dissertation	Swe Zin Su Maung Maung Swe	Adolescents and Adults (12 and above)	Observational study	Hospital	Yangon	Blood/ Serum	method of diagnosis not mentioned	not clear	DENV							serum LDH and HDL level measued on 3rd and 7th day of fever in 100 adult dengue patients	Association between serum LDL and HDL and severity of adult dengue infection
1997	Thesis/ dissertation	Htay Aung	Not mentioned/ Don't know	Observational study	Hospital	Yangon	Don't Know	method of diagnosis not available	not clear	leprosy							100 lerposy cases studied	Disability problems of persons affected by leprosy attending Yenanthar leprosy hospital in Madaya
2013	Conference papers	Aye Aye Myint	Child(Under 12)	Observational study	Hospital	Yangon	Blood/ Serum	all included patients were tested with dengue duo rapid (NS1 A, IgG/ IgM Ab). 65/ 117 samples were randomly tested by RT-PCT	low	DENV							Among 117 samples, 65 samples were randomly selected and tested by RT-PCR from which 15 (23%) were positive for dengue RT-PCR.	The Role of NS-1 Antigen in early diagnosis of Dengue Hemorrhagic Fever in Yangon Children Hospital.
1994	Peer review journal (Int)	Lwin, M.	Adolescents and Adults (12 and above)	Case reports/series	Hospital	Yangon	Others	Live and dead ascarids were found in the gall bladder and biliary ductal system	low	Ascaris lumbricoides							27 cases of ascaris cholecystitis and cholangitis were managed in a surgical unit of a general hospital in Yangon	Ascaris cholecystitis and cholangitis: An experience in Myanmar
2006	Peer review journal (MM)	Khin Saw, Aye	Not mentioned/ Don't know	Other	Hospital	Yangon	Others	polymerase chain reaction, immunohistochemistry and conventional histopathology was compared in the diagnosis of leprosy	low	Leprosy							Skin biopsy specimens were obtained from 69 leprosy patients .(PCR) was positive for 49 (71%) of 69 skin specimens. Acid-fast bacilli (AFB) was positive for 19 (27.5%) of 69, phenolic glycolipid-l was positive for 20 (29%) of 69, and Bacille Calmette-Guerin was positive for 27 (39%) of 69.	Comparison of polymerase chain reaction, immunohistochemistry and conventional histopathology in the diagnosis of leprosy in Myanmar.
2022	Peer review journal (Int)	Aung Phyo Wai	Adolescents and Adults (12 and above)	Case reports/series	Hospital	Yangon	Others	A case report of ulcerative breast cancer infested with maggots.	low	Myiasis							A case report of ulcerative breast cancer infested with maggots.	Myiasis in Ulcerated Breast Carcinoma: First Case Record in Myanmar
2014	Thesis/ dissertation	Nang Mo Hom	Child(Under 12)	Observational study	Hospital	Yangon	Blood/ Serum	Serology (rapid dengue Ig G, Ig M test kit)	high	dengue virus							61 cases of DHF confirmed serologically by rapid dengue IgG, IgM test kit.	Haematological study of dengue haemorrhagic fever
1991	Peer review journal (MM)	Tin, Myint	Both (Child and Adult)	Observational study	Clinic based	Yangon	Don't Know	method of diagnosis not mentioned	not clear	Leprosy							Among 320 newcases, 74.14% of the lepromatous type of new leprosy cases are seen to be suffering from various degree of disabiligy, whereas for Tuberculoid new cases the disability% is only 33.47%. Out of a total 320 new cases 46.56% of them were detected through active case finding methods. The proportion of lepromatous new cases is seen to be high among new cases detected through mass surveys (…	Effectiveness of the different modes of case detection in Hmawbi Leprosy Control Project, 1964-1974
1991	Conference papers	Khin Nu, Tha	Child(Under 12)	Observational study	Hospital	Yangon	Blood/ Serum	41 paired serum of the 52 encephalitis patients were tested for viral antibodies	high	JEV							18/ 41 pair serum of patients with encephalitis (43.9%); 8 with JEV, 4 with enteroviruses, either cosackie or echo, 3 with poliovirus, type 1, 2 with herpes and 1 with mumps virus.	Clinical and Aetiological diagnosis of Encephalitis in children
2021	Peer review journal (Int)	Khine Mar Oo	Adolescents and Adults (12 and above)	Surveillence study	Hospital	Yangon	Blood/ Serum	Salmonella enterica isolated from febrile patients by blood culture	low	S typhi	S paratyphi						2.4% (39/1583) serovar Typhi and 2.1%(34/1583) seroar Paratyphi B	Molecular mechanisms of antimicrobial resistance and phylogenetic relationships of Salmonella enterica isolates from febrile patients in Yangon, Myanmar
2004	Peer review journal (MM)	May Kyi Aung	Adolescents and Adults (12 and above)	Case reports/series	Hospital	Yangon	Others	isolation of B. pseudomallei from culture of pus aspirated from liver abscess	low	B. pseudomallei							a case of diabetes presented with Melioidosis	Indigenous isolates of Burkholderia pseudomallei-the causative agent of Melioidosis
2005	Conference papers	Sandar Myint	Child(Under 12)	Observational study	Hospital	Yangon	Don't Know	method of diagnosis not mentioned	not clear	DENV							In this study, 886 children with various grades of DHF admitted in year 2001-2004 were analysed. Outcome (mortality) in 4 different years were 0.87%, 0.49%, 0.54%, 0.64% in each year with the range of 1-3 cases. Profound	Four years outcome of children with dengue haemorrhagic fever admitted to paediatric ward of SOGCH (2001-2004).
2017	Conference papers	Phyu Phyu Thant	Child(Under 12)	Observational study	Hospital	Yangon	Don't Know	a study on knowledge, attitude and practice (KAP) survey was carried out among 80 mothers whose children with confirmed DHF admitted to this hospital recruited by consecutive sampling method.	not clear	DENV							Regard with quantitative data, 203 medical records of DHF cases from September 2014 to August 2015 were firstly reviewed.	Factors affecting the occurrence of dengue haemorrhagic gever among Military Families in Mingaladon Cantonment
2019	Peer review journal (Int)	Win Thandar Oo	Both (Child and Adult)	Surveillence study	Pop/ community survey	Yangon	Blood/ Serum	blood culture	low	S typhi	S paratyphi						33 (typhoid), 9 (paratyphoid)Of 671, 4.9% had Salmonella typhi and 1.3% had Salmonella paratyphi	Incidence of typhoid and paratyphoid fevers among adolescents and adults in Yangon, Myanmar
2011	Conference papers	Khin Saw Aye	Child(Under 12)	Other	Hospital	Yangon	Others	Dengue viruses were detected in tissue by transmission electron microscopy	low	DENV							9 fatal cases of clinically suspected Dengue Shock Syndrome (DSS) were autopsied	Localization of dengue virus in human tissues by electron microscopy
2014	Thesis/ dissertation	Lei Wah, Lwin	Child(Under 12)	Observational study	Hospital	Yangon	Don't Know	cholera was isolated 18/250 cases	low	cholera							Cholera was isolated in 18/250 (7.2%) cases.	Different clinical signs and symptoms among children with diarrhoea due to cholera and non cholera cause.
2007	Peer review journal (Int)	Matsuoka, M.	Not mentioned/ Don't know	Observational study	Clinic based	Yangon	Others	PCR-direct DNA sequencing was performed in bacterial specimens on slit skin smear	low	M.leprae							54 new/ recent cases and 24 relapse cases.	The frequency of drug resistance mutations in Mycobacterium leprae isolates in untreated and relapsed leprosy patients from Myanmar, Indonesia and the Philippines
1987	Thesis/ dissertation	Ah Mar	Child(Under 12)	Observational study	Hospital	Yangon	Stool	stool microscopy	low	Ascaris lumbricoides	Trichuris trichura	Enterobius vermicularis	Strongyloides stercoralis	hookworm			total (1200). Overall stool helminth positivity 938 cases (77.7%). Ascaris - commonest infection 89.6% (single infection 50.6% and mixed infection 38.9%). Trichuriasis 33.5% (single 6.2%, mixed infection 27.3%). Enterobiasis 15.6% (single infection 2.6%, mixed infection 13%). Strongyloidiasis 3.8% as mixed infection and hook worm infection in 0.5% of patients.	A study of the profile of common intestinal helminthiasis in children admitted to rangoon children hospital.
2019	Thesis/ dissertation	Ei Myat Mon	Child(Under 12)	Observational study	Hospital	Yangon	Stool	E. coli diagnosed by stool culture	low	E. coli							50/ 150 cases culture positive for E coli	Bacterial diarrhoea and antibiotic susceptibility patterns in children under 5 years admitted to Yankin Children Hospital
2000	Peer review journal (MM)	May Khin Aung	Adolescents and Adults (12 and above)	Case reports/series	Hospital	Yangon	Others	information not available	not clear	B. pseudomallei							1 case of Melioidosis	Melioidosis-a hidden disease in Myanmar (Case report).
2008	Conference papers	Tint Swe Latt	Adolescents and Adults (12 and above)	Observational study	Hospital	Yangon	Blood/ Serum	Among 32 cases, 20 cases were laboratory confirmed (IC DHF). 11 patients were both IgM and IgG positive, 5 patients were only IgG positive, 4 patients were only IgM positive and 6 patients were both IgG and IgM negative.	high	DENV							32 cases were clinically diagnosed as dengue haemorrhagic fever. Among 32 cases, 20 cases were laboratory confirmed (IC DHF).	Clinical profile of dengue haemorrhagic fever in Medical Ward of Thingangyun Sanpya Hospital
1983	Peer review journal (Int)	Tin Aye	Child(Under 12)	Observational study	Pop/ community survey	Yangon	Stool	enteric pathogens isolated by culture of clinical specimens	low	Vibrio cholera	Salmonell	E coli (ETEC, EPEC, EIEC)	Shigella				The major enteric bacteria isolated from 356 acute diarrhea cases were enterotoxigenic Escherichia coli (ETEC) in 112, E. coli ofenteropathogenic serotype or enteroinvasive type (EPEC or EIEC) in 73, Shigella in 36, Campylobacter jejunijcoli 13, Salmonella in two and Vibrio cholerae in one case.	Etiological agents responsible for acute diarrhea in children in an urban community in Burma
1987	Thesis/ dissertation	Tin Tin New	Child(Under 12)	Observational study	Hospital	Yangon	Stool	stool culture and microscopy (High risk of bia for diagnosis of E. histolytica by stool microscopy)	high	E. histolytica	Shigella	Ascaris	Trichuris	Strongyloides	Enterobiasis		117 children with dysentry studied.	Clinical profile of dysentery of Rangoon Children Hospital (1986 August to 1987 July)
1997	Conference papers	Khin Mu Mu, Kyaw	Child(Under 12)	Observational study	Hospital	Yangon	Stool	E.coli isolated from culture of stool	low	E.coli (EPEC)							200 children under five children included. Bacterial pathogens were isolated in 41%of the cases. Out of these, 22.5% were EPEC.	A study of serogroups and clinical spectrum of enteropathogenic Escherichia coli Isolated from diarrhoeal case attending the Yangon Children Hospital.
2016	Thesis/ dissertation	Wint Me Me Aung	Adolescents and Adults (12 and above)	Observational study	Hospital	Yangon	Blood/ Serum	Immunochromatographic tests (SD BIOLINE Dengue Duo NS1 Ag andIgG/IgM test kit)	low	dengue virus							270 serum samples from clinically suspected cases were tested with SD Bioline dengue duo. 120/270 samples positive. Out of 120 positive samples, dengue virus was isolated in 20 samples (16.67%).	Clinical manifestations of dengue infection and dengue serotypes in children at Yangon Children Hospital
2022	Peer review journal (Int)	Maria M. Galardi	Child(Under 12)	Observational study	Hospital	Yangon	Others	presence of JEV-specific immunoglobulin M (IgM) anti- bodies in CSF confirmed by neutralizing antibody testing.	low	JEV							3 cases of JEV identified by positive JEV IgM in CSF.	Pathogen and Antibody Identification in Children with Encephalitis in Myanmar
1974	WHO report/ bulletin	Ming, C. K	Child(Under 12)	Observational study	Hospital	Yangon	Blood/ Serum	DENV and Chikungunya infection was defined by detection of antibodies in serum by HA test.	low	DENV	Chikungunya virus						1970 - 451 (C), 52 (D), 36 (Both), 891 (HF). 1971 - 43(C), 78(D), 8 (Both), 422 (HF). 1972 - 16(C), 217(D), 11(both), 747 (HF).	Clinical and laboratory studies on haemorrhagic fever in Burma, 1970-1972
2016	Conference papers	Wai Wai New	Child(Under 12)	Observational study	Hospital	Yangon	Don't Know	method of diagnosis not mentioned	not clear	DENV	JEV						66 acute viral ecephalitis cases included. More than thirteen percent were identified as Japanese encephalitis (JE), 19.7% were Dengue encephalopathy, 9.1% were Herpes encephalitis.	Clinical profile of acute viral encephalitis
1992	Peer review journal (Int)	Myint, T.	Not mentioned/ Don't know	Other	Clinic based	Yangon	Don't Know	A total of 884 registered leprosy cases from the city of Yangon were retrospectively analysed	low	Leprosy							884 leprosy cases and the defaulter rate is 34.16%	Risk factors among defaulters in the urban leprosy control centre of Thaketa Township in the City of Yangon, Myanmar, 1986
1990	Peer review journal (Int)	Thein Hlaing	Child(Under 12)	Observational study	Hospital	Yangon	Don't Know	method of diagnosis not mentioned	not clear	Ascaris lumbricoides							. Annually, 7.5% of laparotomies were due to complications of ascariasis. Operations for ascariasis accounted for 10.6% of all hospital admissions for an acute abdominal emergency. Also, ascariasis accounted for 26.3% of emergency operations. All operated biliary obstruction cases were due to ascariasis. Moreover, 20.4% of all cases of ascariasis with abdominal complications required operation.	Role of ascariasis in surgical abdominal emergencies in the Rangoon Children's Hospital, Burma
2018	Peer review journal (Int)	Alyssa Smith	Child(Under 12)	Observational study	Hospital	Yangon	Don't Know	method of diagnosis not mentioned	not clear	DENV	JEV						Of the 78 patients with encephalitis, diagnoses were classified into confirmed (2), probable (49), and possible (27) for encephalitis. Only 19 (24%) cases had identifiable causes, including Japanese encephalitis, neisseria meningitides, tuberculosis, dengue, varicella zoster, cryptococcus and herpes simplex. Alteration of consciousness and behavior change were both equally represented for possibl…	Etiology and clinical profiles of pediatric encephalitis in Myanmar: A prospective study
1997	Thesis/ dissertation	War Win Htaike	Both (Child and Adult)	Observational study	Hospital	Yangon	> one sample type	blood culture	low	Salmonella typhi	Salmonella paratyphi A						53 clinically diagnosed entric fever cases studied. 4 (culture positive) and 49 (culture negative). All 4 culture positive cases are found to be widal test positive. Among 49 culture negatives, 31 had Widal test positive.	Relationship between widal test and bacterial cultures in the laboratory diagnosis of enteric fever
1938	Others	Maitra, G. C.	Adolescents and Adults (12 and above)	Outbreak investigation/report	Mixed (Hosp, Clinic/field)	Yangon	Stool	V. cholerae isoloted by stool culture	low	Vibrio cholera							a small outbreak out cholera in a prison in Yangon (3 cases)	Cholera Epidemics in Burma and the Type of Vibrio Associated with Them
1998	Conference papers	Thuzar, Myint	Child(Under 12)	Observational study	Hospital	Yangon	Stool	culture and isolation	low	Escherichia coli							A total of 61 cases (18.21 percent) were isolated with Enteropathogenic Escherichia coli (EPEC). It was observed that 17.77 percent from the age group of less than six months; 13.24 percent from 7-12 months old; and 37.50 percent from 13-24 months were isolated with EPEC	Antibiotic susceptibility pattern of enteropathogenic Escherichia coli (EPEC)
1995	Thesis/ dissertation	Mo Mo Aung	Adolescents and Adults (12 and above)	Other	Not mentioned	Yangon	Don't Know	method of diagnosis not available	not clear	DENV							Abstract and full thesis not available	The value of clinical signs and symptoms in the diagnosis of dengue haemorrhagic fever
2022	Peer review journal (Int)	Jean David Pommier	Child(Under 12)	Observational study	Hospital	Yangon	Others	real-time PCR was performed for dengue virus (1-4) and Japanese encephalitis virus. Serology (IgG, IgM and NS1) were perform for dengue virus infection.	low	DENV	JEV						5 (JEV) and 7 (DENV) were diagnosed among 149 Myanmar children with suspected encephalitis.	Childhood encephalitis in the Greater Mekong region (the SouthEast Asia Encephalitis Project): a multicentre prospective study
1998	Peer review journal (MM)	Khin May, Lwin	Adolescents and Adults (12 and above)	Observational study	Clinic based	Yangon	Blood/ Serum	positive seroloy for TPHA test and VDRL test	low	Syphilis							overall seroprevalence of syphilis was 15.2% in 105 patients	Prevalence of syphilis, gonorrhoea and chlamydial infections in women attending maternal and child health care centres in Hlaing Tharyar township
1999	Conference papers	Khin Aye Gyi	Child(Under 12)	Other	Hospital	Yangon	Don't Know	Fever with positive tourniquet test plus the addition of hepatomegaly & vomiting with abdominal pain was observed as an early indicators ofDHF	high	DENV							A total of (269) DHF cases were hospitalised ofD.S.O.G.C.H paediatric ward	Retrospective study of dengue haemorrhagic fever patients in D.S.O.G.C.H
1976	Conference papers	Saw, Naing	Not mentioned/ Don't know	Observational study	Hospital	Yangon	Don't Know	method of diagnosis not mentioned	not clear	Leptospirosis							A retrospective study of Leptospirosis cases admitted to Rangoon General Hospital during the year 1975 was studied and various clinical features had been analysed	Clinical profile of leptrospirosis in Rangoon General Hospital
1996	Thesis/ dissertation	Tin Maung Chit	Adolescents and Adults (12 and above)	Intervention study	Hospital	Yangon	Stool	stool culture	low	Vibro cholerae							Out of 1759 patients with features of cholera, 969 patients (55.09%) had stool culture positive for cholera.	Clinical study of cholera patients at Infectious Diseases Hospital (Yangon) (1995-1996)
2016	Thesis/ dissertation	Hlaing Mya Win	Adolescents and Adults (12 and above)	Observational study	Hospital	Yangon	Blood/ Serum	dengue confirmed by immunochromatographic test (Dengue Duo NS1 Ag and IgG/IgM test)	low	dengue virus							Serum completement and serotypes studied in 120 confirmed dengue cases .	Serum complements (C3, C4) and dengue serotypes in predicting the severity of adult dengue infection
2017	Thesis/ dissertation	Shwe Sin Win	Child(Under 12)	Observational study	Hospital	Yangon	> one sample type	serology (JE antibodies)	high	Japanese Encephalitis							JE antibodies was positive 42.2% in blood(35/83) and 28.9% in CSF (24/63)	Japanese encephalitis among children with acute encephalitis syndrome
2000	Conference papers	Myat Phone, Kyaw	Adolescents and Adults (12 and above)	Observational study	Hospital	Yangon	Blood/ Serum	typhoid fever diagnosed by serology (Widal test)	high	Salmonella typhi							Widal test positive in 41.17% of severe falciparum cases and 16.6% in uncomplicated falciparum malaria patients.	Concurrent typhoid infection in severe and complicated falciparum malaria
2020	Peer review journal (MM)	Zaw Lynn Aung	Adolescents and Adults (12 and above)	Observational study	Hospital	Yangon	Blood/ Serum	NS1 Ag or IgM or both positive	low	DENV							64 adult dengue patients were studied.	Serum Calcium as A Marker of Disease Severity in Adult Dengue Infection
2003	Peer review journal (MM)	Ne Win	Child(Under 12)	Observational study	Hospital	Yangon	Don't Know	diagnosis method not mentioned	not clear	DENV							The present study has determined fibrin (-ogen) degradation products (FDPs) a diagnostic hallmark of DIC, in 130 cases of dengue hemorrhagic level of different grades.	Disseminated intravascular coagulation in dengue hemorrhagic fever is a compensatory process: No contribution to the severity of grade IV dengue shock syndrome
2000	Thesis/ dissertation	Khin Ma Ma	Both (Child and Adult)	Observational study	Pop/ community survey	Yangon	Others	Cholera diagnosed by culture and isolation	low	Vibro cholerae							V. cholerae O1 and V cholerae O130 and other vibros identified in 12 mother-child pair	Extraction and antigenic specificity of O-antigens of Vibrio cholerae isolated from contacts of cholera patients
2012	Thesis/ dissertation	Vel Chin Sang	Adolescents and Adults (12 and above)	Case reports/series	Hospital	Yangon	> one sample type	imaging	high	Aspergilloma							34 patients with aspergilloma, including 24 male and 10 female patients. 23 patients underwent surgical intervention and lobectomy was done in all surgical patients.	A clinical study of mycetoma lung in the Department of Thoracic Surgery Yangon General Hospital
1932	Peer review journal (MM)	Jafar, M.	Not mentioned/ Don't know	Observational study	Hospital	Yangon	Don't Know	method of diagnosis not mentioned	not clear	DENV							1928 (350 cases) , 1929 (73) , 1930 (82), 1931 (95).	Dengue Fever in the Rangoon-Mingaladon Area
2021	Peer review journal (Int)	Sooji Hong	Child(Under 12)	Intervention study	Pop/ community survey	Yangon	Stool	Fecal samples were examined for the eggs of intestinal helminths using the Kato-Katz thick smear method	low	Ascaris lumbricoides	Trichuris trichiura	Hookworm	Enterobius vermucularis	Taenia	Hymenolepis nana	Trematodes	children in each school were orally administered albendazole (400 mg in a single dose) 2, 3, and 4 times a year in 2017, 2018, and 2019, respectively. The results revealed that the egg positive rate of any intestinal helminths (including STH) was reduced from 37.6% (649/1,724) in 2017 to 22.8% (352/1,542) in 2019. The egg positive rate of Ascaris lumbricoides was decreased remarkably from 23.3% (…	Failure of Repeated MDA with Albendazole for Trichuriasis Control in Schoolchildren of the Yangon Region, Myanmar
1974	Conference papers	Myo Min	Child(Under 12)	Intervention study	Hospital	Yangon	Don't Know	method of diagnosis not mentioned	not clear	DENV							98 DSS patients. 9 deaths occurred out of 48 cases in the Steroid group (C.F.R. 18.75) and 22 deaths out of 50 cases in the non-steroid group.	Clinical management of dengue shock syndrome
1998	Thesis/ dissertation	Soe Soe Myint	Child(Under 12)	Observational study	Hospital	Yangon	Stool	stool microscopy (E.histolytica) and culture	high	EPEC	Shigella	Vibrio cholerae	Entamoeba histolytica	Ascaric lumbricoides	Trichuris trichura	Giadia lamblia	200 children with diarrhoea cases studied. Aetiological agents isolated in 128 (64%).	A study on clinical profile and aetiological agents in acute diarrhoeal cases admitted to Y.C.H
2013	Thesis/ dissertation	Yi Yi Myint	Adolescents and Adults (12 and above)	Observational study	Mixed (Hosp, Clinic/field)	Yangon	Stool	stool microscopy (High risk of bia for diagnosis of E. histolytica by stool microscopy)	high	Entamoeba histolytica	Cryptosporidium	Microspodridia	cyclospora	Isospora			113 subjects included in the study. The prevalence of intestinal parasites was 83.18%. Among them Cryptosporidium (72.6%), Microsporidia (27.4%), Cyclospora and Isospora (2.7%) each, Entamoeba histolytica (8%) and helminth infection (7.1%) were detected. Cryptosporidium was the most common cause of diarrhoea in these patients followed by Microsporidia. The positivity rate of Cyclospora and Isospo…	Opportunistic intestinal parasitic infestations in adult HIV seropositive patients with diarrhoea at Tharketa Specialist Hospital
2017	Conference papers	Theingi Win Myat	Both (Child and Adult)	Outbreak investigation/report	Hospital	Yangon	Blood/ Serum	The sera were tested by Standard Diagno- stics BIOLINE Dengue Duo NS1 Ag and IgG/IgM Test kit. Viral isolation and serotyping done by PCR.	low	DENV (1-3)							682 blood samples tested. Among them, 25/43 (58%), 317/548 (58%) and 44/91 (48%) were serologically confirmed by ICT in infants, children and adults respectively.Upon serotyping by virus isolation and RT-PCR method, virus was detected in 28 samples. Among them, (21, 75%) was DENV 1, (2, 7%) was DENV 2, (1, 4%) was DENV 3 and (4, 14%) was mixed serotypes	Comparison of clinical and virological characteristics among infants, children and adults with dengue infection during 2015 dengue outbreak.
1995	Conference papers	Su Su Hline	Not mentioned/ Don't know	Intervention study	Hospital	Yangon	Don't Know	method of diagnosis not mentioned	not clear	Leprosy							With co-administration of once monthly rifampicin, the mean elimination half life of dapsone was reduced from 3485 to 2231 hours mean minimall steady state concentration of dapsone fell significantly from 5.85 to 3.63 ml. Rifampicin can induce dapsone metaboizing enzymes (s) even when the dose is limited to once monthly regimen. although the elimination half life and serum concentration were decr…	Influence of once-monthly rifampicin on the pharmacokinetics of dapsone in leprosy patients in myanmar
2017	Conference papers	Latt Ko, Ko	Child(Under 12)	Observational study	Not mentioned	Yangon	Don't Know	diagnosis method not mentioned	not clear	DENV							67 children with DHF.	Serum lipid profile in children with different grades of dengue haemorrhagic fever
2017	Conference papers	Haling Myat Thu	Adolescents and Adults (12 and above)	Other	Hospital	Yangon	Blood/ Serum	Sample were tested by SD Bioline Dengue duo NS1, IgM and IgG test. RNA extracted by rtPCR.	low	DENV							Thirty three samples from patients aged between 12-48 years were found to be positive by the SD Bioline Dengue duo NS1, IgM and IgG test. 7 isolates were DENV-1.	Molecular characterization of dengue 1 virus affecting adults admitted to Yangon General Hospital, Myanmar.
2019	Thesis/ dissertation	Zue Thet Soe Min	Adolescents and Adults (12 and above)	Observational study	Hospital	Yangon	Blood/ Serum	dengue serology (detail information not available)	high	DENV							serum albumin level measued on 3rd and 7th day of fever in 107 adult dengue patients	Association between serum albumin and severity of adult dengue infection
1981	Conference papers	Tin, Myint	Not mentioned/ Don't know	Observational study	Mixed (Hosp, Clinic/field)	Yangon	Don't Know	method of diagnosis not mentioned	not clear	Leprosy							80 non-lepromatous patient who took treatment regularly and 53 untreated cases were analysed according to treatment condition, outcome of clinical status, type of the disease, sex and age at intake and significant level of findings were presented	The Role of dapsone in clinical improvement of leprosy patients
1998	Thesis/ dissertation	Aye Thein	Not mentioned/ Don't know	Observational study	Hospital	Yangon	Others	leprosy cases diagnosed by slit skin smear	low	Mycobacterium leprae							100 leprosy cases	A clinical study of new leprosy cases in special skin department of YGH
2016	Conference papers	Theingi Win Myat	Adolescents and Adults (12 and above)	Observational study	Hospital	Yangon	Blood/ Serum	blood samples were collected from serologically confirmed dengue cases (tested by SD BIOLINE Dengue Duo NS1 Ag and IgG/IgM)	low	DENV-1							Out of 33 serology confirmed samples, dengue virus was detected in 6 samples . All were found to be DENV-1.	Molecular detection of dengue virus serotypes affecting adult population admitted to the medical wards of Yangon General Hospital during 2015 dengue outbreak (Poster).
2016	Thesis/ dissertation	Myat Khwar Phyu, Pe	Adolescents and Adults (12 and above)	Observational study	Hospital	Yangon	Blood/ Serum	immunochromatographic test (ICT) and reverse- transcriptase polymerase chain reaction (RT-PCR) methods	low	Chikungunya virus							12/100 (12%) positive by IgM and 50/100 (50%) positive by RT-PCR.	Serological and molecular detection of chikungunya virus in clinically suspected acute viral infection patients attending to Yangon General Hospital.
1997	Conference papers	Sabai Soe Maung	Child(Under 12)	Observational study	Hospital	Yangon	Blood/ Serum	serologically proven DHF cases	high	DENV							A total of 100 serologically proven DHF cases who were admitted to Yangon Children's Hospital between May 1994 and October 1994 were included in the study. Fifty percent of the cases were in shock on admission. Non-shock and preshock cases constituted 31.2% and 15.4% respectively.	Prognostic indicators of Dengue Haemorrhagic Fever in Yangon Children's Hospital.
2003	Thesis/ dissertation	Kyaw Thu	Adolescents and Adults (12 and above)	Observational study	Mixed (Hosp, Clinic/field)	Yangon	Others	slit skin smear and bacteriologically confirmed	low	leprosy							207 PAL were studied. t the prevalence of physical disability among PALs during the study period was 31.88% and the proportion of grade-2 deformity among new cases was 17.86.	Factors influcing the development of physical disabilities in persons affected with leprosy attending at Central Special Skin Clinic
1995	Peer review journal (Int)	Oo, K.N.	Not mentioned/ Don't know	Observational study	Hospital	Yangon	Stool	stool culture	low	Vibrio Cholera							Among 771 rectal swabs, V . Cholorae was isolated in 30.2% (233) of the samples. The seasonal , age and sex distribution was identical in both V. cholorae O1 and V. cholorae non-O1 groups, V cholorae O 139 was isolated during February 1994. V cholorae non O1 was a causal pathogen of cholera as well as V cholerae O1 in this community.	Vibrio cholerae non-O1 as a causal pathogen in cholera patients in Yangon, Myanmar
1999	Conference papers	Soe Soe, Myint	Child(Under 12)	Observational study	Hospital	Yangon	Stool	culture of rectal swabs	low	Escherichia coli	Shigella	Vibrio cholera	Entamoeba histolytica/dispar	Ascaris			Majority of diarrhoeic children showed some dehydration (76%). Case fatality rate was 3.5% (7 cases) and all of them were associated with malnutrition and severe dehydration. Aetiological agents were isolated in 64% of cases. Among these, 45.5% were caused by single pathogen and 18.5% were mixed infection. No pathogens were isolated in 35% of cases. Isolated organisms were EPEC (13%). ETEC (5.5%)…	A study on clinical profile and aetiological agents in acute diarrhoeal cases admitted to Yangon Children Hospital
2019	Conference papers	Shwe Sin Win	Child(Under 12)	Observational study	Hospital	Yangon	> one sample type	JE antibodies in blood and CSF	high	JEV							Of 83, 35 children were JE positive (42.2%) in blood. CSF JE Antibodies found in 24 children (28.9%) of 63 samples.	Japanese encephalitis among children with acute encephalitis syndrome
2019	Conference papers	Khine Wuttyee Thynn	Adolescents and Adults (12 and above)	Observational study	Hospital	Yangon	Blood/ Serum	samples tested by Immunochromatographic tests (SD BIOLINE Dengue Duo NS1 Ag and IgG/IgM test kit)	low	DENV							91% (101/111) of dengue suspected cases were with 39% primary infection and 61% secondary infection.	Prevailing Dengue Virus Serotypes of Adult Dengue Infection in Yangon General Hospital in 2018.
1972	Peer review journal (MM)	Hpay, D.	Both (Child and Adult)	Observational study	Not mentioned	Yangon	Don't Know	clinical diagnosis	low	Rabies							The average incubation period for 96 human rabies cases was more than 100 days. 1969 was a high year for rabies when compared to the 5-year expectancy by month, locality, all ages, both sexes and dogs as biting animals	Some epidemiological features of human rabies and animal-bites in Rangoon
2015	Peer review journal (MM)	Nan Aye Thida, Oo	Child(Under 12)	Observational study	Hospital	Yangon	Others	cholrea confirmed by culture of rectal swab specimen	low	V. cholerae							V. cholerae was isolated from 14% (35/250). All isolates were V. cholerae O1 ogawa serotype and E1 Tor biotype.	Bacteriological and drug sensitivity profile of Vibrio cholerae isolated from children with acute diarrhoea
2018	Peer review journal (Int)	Zhaoping Zeng	Adolescents and Adults (12 and above)	Case reports/series	Lab based	Yangon	Blood/ Serum	genome sequencing of DENV-1 strain imported from Myanmar	low	DENV 1							1 imported Dengue case from myanmar	Complete Genome Sequence Analysis of an Imported Dengue Virus Serotype 1 Strain from Myanmar
2022	Peer review journal (Int)	Thida San	Child(Under 12)	Observational study	Hospital	Yangon	> one sample type	Salmonella infection was confirmed by culture and isolation of the organisms.	low	Salmonella							11 Salmonella spp were isolated from blood cultured.	Bacterial species and antimicrobial resistance of clinical isolates from pediatric patients in Yangon, Myanmar, 2020
2018	Conference papers	Hla Myo Aung	Child(Under 12)	Observational study	Hospital	Yangon	Blood/ Serum	NS 1 Antigen was positive for 68(35%) patients and IgM was positive for 26(13%) patients.	low	DENV							A total 197 patients with DHF were studied. NS 1 Antigen was positive for 68(35%) patients and IgM was positive for 26(13%) patients.	Clinical spectrum of dengue heamorrhagic fever in No.(1) DSOGCH, Mingalardon (Poster)
1995	Peer review journal (Int)	Khin, Myo	Child(Under 12)	Observational study	Hospital	Yangon	Blood/ Serum	clinically diagnosed	high	DENV							no cortisol insufficiency in cases of dengue haemorrhagic fever during acute and convalescent stages of illness	Serum cortisol levels in children with dengue haemorrhagic fever
2010	Thesis/ dissertation	Hla Sein	Both (Child and Adult)	Observational study	Mixed (Hosp, Clinic/field)	Yangon	Blood/ Serum	thick blood film and antibody to mf by immunochromatographic test	low	Wuchereria bancrofti							7/ 146 (4.7%) filatiral infection detected either by thick blood film, antibodies test by ICT	Microscopy and serological identification of filarial infection among the people residing in a Monastery at Sanchaung Township, Yangon
1974	Conference papers	Aung Khin, M	Child(Under 12)	Other	Hospital	Yangon	Others	clinically diagnosed	high	DENV							100 post-mortems children clinically diagnosed as DHF.	Changes in the tissues of the immune system in dengue haemorrhagic fever: A preliminary autopsy study
2020	Peer review journal (Int)	Thomas Atlas	Both (Child and Adult)	Intervention study	Clinic based	Yangon	Others	a combination of molecular and serological assays were used (No paired serology for rickettsial and leptospiroal infection)	high	DENV	Leptospira spp						lepto (4%), dengue (13.2%)	Causes of fever in primary care in Southeast Asia and the performance of C-reactive protein in discriminating bacterial from viral pathogens
2006	Peer review journal (MM)	Khin Saw, Aye	Adolescents and Adults (12 and above)	Observational study	Hospital	Yangon	Don't Know	skin scrap sample and PCR of the sample	low	M.leprae							50 MB leprosy cases before MDT treatment YGH.	Molecular detection of primary dapsone resistant Mycobacterium leprae in Myanmar
2009	WHO report/ bulletin	WHO	Child(Under 12)	Surveillence study	Hospital	Yangon	Others	DNA sequencing for replaped cases of multibacillary (MB) leprosy cases were performed to detect mutation.	low	Leprosy							20 relapsed MB cases, 10 drug resistance MB cases.	Drug resistance in leprosy: reports from selected endemic countries.
2006	Conference papers	Lwin Lwin Nyein	Child(Under 12)	Observational study	Pop/ community survey	Yangon	Stool	presence of STH were confirmed by microscopic examination	low	Ascaris lumbricoides	Trichuris trichiura	hookworm					stool from 100 children. Helminthic infestation was found in 54% of children. Ascaris lumbricoides accounted for 66.7% of all helminthic infestation. This was followed by hook worm and Trichiuris trichiura.	Detection of helminthic infestations among children (under 15 years) at family line in Military Institute of Nursing and Paramedical Science
2013	Peer review journal (MM)	Zaw Than, Htun	Adolescents and Adults (12 and above)	Observational study	Hospital	Yangon	Others	B. pseudomallei was isolated from the collected pus	low	B. pseudomallei							85 (blood/pus) samples. One isolate of Burkholderia pseudomallei and two cases, although the biochemical tests were suggestive of Burkholderia pseudomallei, serotyping showed only a weak positive reaction.	Detection of Burkholderia pseudomallei in patients with suppurative infections attending the Yangon General Hospital and New Yangon General Hospital.
2021	Peer review journal (Int)	Clare E. Warrell	Adolescents and Adults (12 and above)	Observational study	Clinic based	Yangon	Others	positive sputum culture for B.pseudomallei	low	B. pseudomallei							one case of melioidosis pneumonia detected	Observational study of adult respiratory infections in primary care clinics in Myanmar: understanding the burden of melioidosis, tuberculosis and other infections not covered by empirical treatment regimes
2019	Conference papers	Win Lai Ma	Child(Under 12)	Observational study	Clinic based	Yangon	Blood/ Serum	Acute dengue infection was determined if either NS1 or Ig M (or both) is positive	low	DENV							prevalence of acute dengue infection among children with acute febrile infection was 22.5% (92/408).	Clinical and haematological predictors of dengue infection among children with acute febrile illness visiting general practitioners in periurban settings, Yangon
1994	Peer review journal (Int)	Mya Mya, Ohn	Child(Under 12)	Observational study	Hospital	Yangon	Stool	E.coli isolated from diarrhea stools	low	E.coli (EPEC, ETEC)							300 infants with neonatal diarrhea studied. Enteropathogenic E. coli (EPEC) was the predominant bacterial agent isolated from diarrhea stools (25 of 100 samples tested),E. coli (ETEC) was found in five samples. EPEC and ETEC were found together in 11 patients	Risk factors for mortality from neonatal diarrhea in Rangoon
1996	Peer review journal (Int)	Kyaw Zin Thant	Not mentioned/ Don't know	Observational study	Hospital	Yangon	Blood/ Serum	confirmed virological diagnosis by IgM-capture ELISA using all four types of dengue antigens raised by cell culture method.	low	DENV-2							62/ 70 serum samples positive IgM	Application of IgM-capture ELISA on Myanmar dengue patients' serum samples collected in 1994
1990	Peer review journal (MM)	Than Saw	Child(Under 12)	Intervention study	Pop/ community survey	Yangon	Stool	eggs of helminths was detected by direct microscopic examination.	low	Ascaris lumbricoides	Trichuris trichiura	hookworm	Strongyloides stercoralis				mass stool examination was done on 3 whole villages (n = 1052) and on 2-12 year old children (n = 1070) in the remaining 18 villages. Ascaris lumbricoides was the principal intestinal helminth and its infection rate was 77.38% in the population as a whole. The prevalences of other infections were 5.63% for Trichuris trichiura, 2.53% for hook worm and 2.07% for Strongyloides stercoralis.	Intestinal helminthiases in twenty one villages in Taikkyi township.
2014	Thesis/ dissertation	Ei Phyu Phyu, Mon	Adolescents and Adults (12 and above)	Observational study	Hospital	Yangon	Stool	microscopic examination of stool to dectect ova and parasites	low	Ascaris lumbricoides	Entrobius vermicularia	Trichuris trichiura	Strongyloides stercoralis				intestinal helminths in 9/103 (8%). Ascaris lumbricoides (7 pts), Enterobius vermicularis (2 pts), Trichuris trichiura (1 pt) and Strongyloides stercoralis (1 pt)	Intestinal helminthic infestations in patients with urticaria
2013	Thesis/ dissertation	Aye Thida Oo, Nan	Child(Under 12)	Observational study	Hospital	Yangon	Others	Isolation of Vibrio cholerae by culture of rectal swab	low	Vibrio cholerae							V. cholerae was isolated in 14% (35/250).	Vibrio Cholerae isolated from children with acute diarrhoea in Yangon
2012	Thesis/ dissertation	Htut Min, Han	Adolescents and Adults (12 and above)	Observational study	Hospital	Yangon	Don't Know	World Health Organization case definition for probable dengue infection and confirmed later by hemeagglutination inhibition test	high	DENV							20 adult dengue patient recruited	Clinical and hematological manifestations of primary and secondary adult dengue infection
2016	Conference papers	Thet Soe, Hlaing	Not mentioned/ Don't know	Observational study	Pop/ community survey	Yangon	Stool	Detection of STH infections from 100 stool specimens were examined by formal ether concentration method. Worm burden is determined by modified Kato-Katz method.	low	Ascaris lumbricoides	Trichuris trichiura	hookworm					58.0% had STHs infestation. Ascaris lumbricoides was most common infection (53.44%), followed by hookworms (44.82%), Trichuris trichiura (20.68%).	Soil transmitted helminthic infestation among people in urban slum area of Shwe Pyi Thar Township, Yangon
2004	Conference papers	Mar Mar, Nyein	Child(Under 12)	Observational study	Hospital	Yangon	Others	Enteric pathogens were isolated from rectal swabs by standard conventional bacteriological methods	low	E.coli (EPEC)	Salmonella	Shigella	Vibrio choleara				Escherichia coli (EPEC) (23.64%); Shigella spp. (3.5%); Vibrio cholerae (8.31%), and Salmonella typhi (0.32%). Total pathogen isolation rates 20.6% in 1999; 35.8% in 2001; 21.8% in 2002 and 60% in 2003. Vibrio cholerae was not isolated in 1999 but increased isolation began from 2000 (7.37%); 2001 (3.64%) to 2003 (17.89%).	Isolation of bacterial pathogens from children with diarrhoea from Yangon Children Hospital (1999-2003).
1999	Conference papers	Khin Moe, Moe	Child(Under 12)	Observational study	Hospital	Yangon	Others	leprosy cases diagnosed clinically and were on MDT were accessed	low	Leprosy							50 children with leprosy. 100% of borderline lepromatous (BL) cases (27) are smear positive (MB) and 100% of borderline tuberculoid (BT) (8) and tuberculoid (15) cases are smear negative (PB).	A study on clinical profile of leprosy in children
2014	Peer review journal (Int)	Myat, Tin Ohn	Adolescents and Adults (12 and above)	Other	Hospital	Yangon	Blood/ Serum	pathogens (blood stream infection) isolated by blood culture	low		Burkholderia spp						11.6% ( 449/ 3865) blood culture positive for pathogenic organism. 246 (55.5%) of 449 isolations - gram negative. Enterobacteraceae -134 (30%). Burkholderia 3 ().7%)	Bloodstream infections at a tertiary referral hospital in Yangon, Myanmar
1999	Conference papers	Khin Maung Maung	Not mentioned/ Don't know	Case reports/series	Hospital	Yangon	Blood/ Serum	A total of (16) cases of proven leptospirosis (either blood/urine DGI positive or serology positive cases)	high	Leptospirosis							(16) cases of proven leptospirosis. 3 died out of 16. Another 14 patients compatable clinical feature with Lepto without laboratory confirmation.	Leptospirosis with acute renal failure at kidney unit.
1940	Peer review journal (Int)	Gupta, B. M. D.	Not mentioned/ Don't know	Case reports/series	Hospital	Yangon	Blood/ Serum	serum from the patient was tested by agglutination test	high	L icterohaemorrhagiae							1 case of jaundice patient with leptospirosis.	Existence of Leptospirosis in Rangoon
2011	Conference papers	Chit Soe	Adolescents and Adults (12 and above)	Observational study	Hospital	Yangon	Blood/ Serum	IgM and IgG tested. Not mentioned whether its is paried serum or not.	high	DENV							34 cases of DHF. IgG and IgM positiveness 50% and 44.12% each.	Clinic profile of dengue patients admitted to ward 1&2.
2006	Peer review journal (MM)	Khin Saw, Aye	Not mentioned/ Don't know	Observational study	Hospital	Yangon	Others	nested-primer procedure amplified a 347 base-pair product from M. leprae genomic DNA. The PCR results were then compared with bacterial indices (BI) of slit-skin smears	low	M.leprae							82 leprosy cases. PCR was positive in 8 (80%) of 10 biopsy specimens with BI of 0 determined for the slit-skin smear from the same patients. PCR also gave positive results for 71 (98.6%) of 72 BI positive cases.	Evaluation of polymerase chain reaction (PCR) amplification of Mycobacterium leprae in biopsy specimens from leprosy patients
1989	Conference papers	Tin, Aye	Child(Under 12)	Observational study	Hospital	Yangon	Others	PCR of clinical specimens	low	Escherichia coli							Assays of diarrhoeagenic Escherichia. coli were performed by DNA hybridization methods using 32 labelled DNA probes to detect the presence of virulent factors in 2600 Esch coli isolates collected. The causative agentis identified as localised enteroadherent factor positive Escherichia coli serotype 0114: H2.	The application of microbial genetic in the study of pathogenesis in neonatal diarrhoea in CWH in Yangon
1995	Conference papers	Mar Mar Nyein	Adolescents and Adults (12 and above)	Observational study	Hospital	Yangon	Stool	enteric pathogens isolated by culture of pathogens	low	E.coli ((EPEC, ETEC)	Vibrio	Shigella					591 adult GE cases. 35.2% (EPEC), Among these cases 7.99% of Enterotoxigenic E.coli. higella isolated from 3 cases: Vibrio species were isolated from 2 cases: and Plesiomonas shigelloides was isolated from 3 cases	Role of enteropathogenic Escherichia coli in adults with gastroenteritidis.
2002	Conference papers	Khin Saw, Aye	Not mentioned/ Don't know	Other	Hospital	Yangon	Others	PCR using the 16S ribosomal gene amplification	low	M leprae							41 leprosy patients (35 MB and 6 PB). In 35 MB patients, 18 patients (51.43%) were PCR positive and of the 6 PB patients 4 cases were found to be PCR positive.	Polymerase chain reaction (PCR) for the detection of Mycobacterium leprae
2011	Thesis/ dissertation	Win Lei Yee Mon	Not mentioned/ Don't know	Other	Lab based	Yangon	Blood/ Serum	serology (detail not available)	not clear	JE	dengue virus						Among 100 samples, 16% Japanese encephalitis, 5% dengue encephalitis, 2% HIV encephalitis, 4% herpes simplex encephalitis and 73% unknown etiology were detected.	Serological Identification of Japanese Encephalitis and Other Viruses Causing Acute Encephalitis Syndrome in Myanmar
2018	Peer review journal (Int)	Crockett, Cameron	Child(Under 12)	Observational study	Hospital	Yangon	CSF	not clearly mentioned	not clear	DENV	JEV						Of the 78 patients with encephalitis, diagnoses were classified into confirmed (2), probable (49), and possible (27) for encephalitis. Only 19 (24%) cases had identifiable causes, including Japanese encephalitis, neisseria meningitides, tuberculosis, dengue, varicella zoster, cryptococcus and herpes simplex	Etiology and Clinical Profiles of Pediatric Encephalitis in Myanmar: A Prospective Study
1987	Peer review journal (Int)	Khin Maung, U.	Child(Under 12)	Observational study	Hospital	Yangon	Stool	culture of stool or rectal swab	low	Shigella (dysentriae type I)							Shigella was isolated in 48% (24/50) children.	Clinical features, including haemolytic-uraemic syndrome, in Shigella dysenteriae type 1 infection in children of Rangoon
2018	Conference papers	Myat Khwar Phyu, Pe	Adolescents and Adults (12 and above)	Observational study	Hospital	Yangon	Blood/ Serum	Blood samples were collected and tested by immunochromatographic test (ICT) and reverse‐transcriptase polymerase chain reaction (RT‐PCR) methods	low	Chikungunya virus							100 blood samples. Chikungunya IgM antibody was positive in 12 patients and 6 patients were confirmed of both chikungunya IgM antibody and RT‐PCR.	Molecular detection of chikungunya virus among inpatients with clinically suspected acute viral infection in medical units at Yangon General Hospital.
1993	Peer review journal (MM)	Saw, T	Not mentioned/ Don't know	Observational study	Pop/ community survey	Yangon	> one sample type	An ELISA using monoclonal antibodies was used for the detection of Entamoeba histolytica antigen in stool samples	low	Entamoeba histolytica							Among 148 stool samples from patients with GI symptoms, 99 positive samples by microscopy generally had high ELISA OD values. Most of 91 samples of asymptomatic cyst carriers were found to be positive with ELISA. Although false positives were observed in both symptomatic and asymptomatic cases, the ELISA appears to be useful for the detection of amoebic antigen(s). However, the results suggest th…	Detection of Entamoeba histolytica antigen in stool samples by enzyme-linked immunosorbent assay using monoclonal antibodies
2008	Peer review journal (MM)	Su Su Hlaing	Adolescents and Adults (12 and above)	Case reports/series	Hospital	Yangon	Others	culture and isolation of clinical specimen	low	Burkholderia pseudomallei							Case report of 37 year old lady with Burkholderia pseudomelli infection who present with painful swelling of knee joint	Isolation of Burkholderia pseudomallei from knee joint aspirate at Bahosi Medical Centre.
1991	WHO report/ bulletin	Huilan, S.	Child(Under 12)	Observational study	Hospital	Yangon	Stool	culture of stool or rectal swabs	low	E.coli (ETEC, EPEC)	Salmonella	Shigella	V. cholerae				cases (813) and control (813)% of pathogens in cases control - E.coli (ETEC) 26/7, EPEC 8/5, Salmonella 1/1, Shigella 3/1, vibrio 0.5/0.	Etiology of acute diarrhoea among children in developing countries: a multicentre study in five countries
2000	Thesis/ dissertation	Khin Nyein Wan	Adolescents and Adults (12 and above)	Case reports/series	Hospital	Yangon	> one sample type	Presence of antibodies from serum to E. histolytica by indirect haemagglutination test and indirect immunofluorescent test	low	E. histolytica							25 liver abscess cases enrolled. Antibodies detection (by IHA and IIF) shown positive in all cases.	Isolation and serological diagnosis of Entamoeba Histologica in liver abscess
2017	Peer review journal (MM)	Set Paing Htoo	Child(Under 12)	Other	Lab based	Yangon	Stool	Intestinal helminths by formol-ether concentration technique followed by modified Kato-Katz method and direct saline wet mount method	low	Ascaris lumbricoides	Trichuris trichiura	Enterobius vermicularis					100 under five children. 30/100 (30%) were detected to have intestinal helminthic. Ascaris lumbricoides was 16%, followed by Trichuris trichiura (5%), Enterobius vermicularis (2%), Ascaris lumbricoides and Trichuris trichiura (5%) and Ascaris lumbricoides and Enterobius vermicularis (2%).	Comparative study of saline wet mount and modified Kato-Katz methods for detection of intestinal helminths from under 5-year children of day care centres, Mingaladon township.
1970	Peer review journal (MM)	Hpay, Daw	Not mentioned/ Don't know	Observational study	Pop/ community survey	Yangon	Stool	method of diagnosis not mentioned	not clear	Ascaris lumbticoide	Trichuris trichiura	hookworm	Giardia lamblia	Entamoeba histolytica	strongyloidiasis	Giardia Lamblia	prevalence rates were 69.9% for ascariasis, 14.7% for trichuriasis, 4.4% for hookworm, 1.4% en erobiasis, (true prevalence estimated at about 30%) and 0.5% for strongyloidiasis. The prevalence rates for specific protozoal infections (cysts only) were: 14.0% for Entamoeba coli, 7.2% for E. histolytica, 3.0% for Giardia Lamblia and about 0.2% for Iodoamoeba buetschlii.	Epidemiological features of intestinal parasitoses in Dayebo village, Burma.
2012	Conference papers	Thuzar Win Han	Child(Under 12)	Observational study	Hospital	Yangon	Don't Know	method of diagnosis not mentioned	not clear	DENV	JEV						This study comprises 56 children with acute encephalitis. Among these, 7/ 56 were identified as JE, 16 were Dengue encephalopathy and 33 were other causes of encephalitis. Case fatality was 28.7 % (2 out of 7) in JE and 25 % (4 out of 16) in Dengue encephalopathy and 21.2 % (7 out of 33) in other groups of encephalitis. Out of 56 children, 13 children died and 19 children had neurological deficits	Clinical profile of acute encephalitis in Yangon Children Hospital
1997	Conference papers	Khin Maung, Aye	Not mentioned/ Don't know	Outbreak investigation/report	Hospital	Yangon	Blood/ Serum	typhoid fever confirmed by blood culture	low	Salmonella typhi							40 high fever cases suggestive of typhoid fever. Diagnosis was confirmed by blood culture.	Investigation of Typhoid fever outbreak in Mingaladon cantonment area, 1996
2018	Conference papers	Khine Mar, Oo	Adolescents and Adults (12 and above)	Observational study	Hospital	Yangon	Blood/ Serum	whole genome sequencing of bacterial isolates identified by blood culture	low	Salmonella (typhi, paratyphi A)							Bacteria were isolated from 18%(90/500) of blood cultures. 73 Salmonella isolates;Typhi 39 (53%) and Paratyphi A 34 (47%).	Molecular characterization of quinolone resistant genes in salmonella isolates from enteric fever patients attending Yangon General Hospital.
2020	Peer review journal (Int)	Mya Myat Ngwe Tun	Adolescents and Adults (12 and above)	Observational study	Clinic based	Yangon	Blood/ Serum	Zika IgM and IgG (ELISA), neutralization test and PCR	low	Dengue	Zika						Of the 284 apparently healthy persons, 89 (31.3%) and 93 (32.7%) persons were positive for IgM against ZIKV and DENV, respectively	Zika virus infection in asymptomatic persons in Myanmar, 2018
2013	Thesis/ dissertation	Sandar Ko	Adolescents and Adults (12 and above)	Observational study	Hospital	Yangon	CSF	rt-PCR	low	Japanese B		dengue virus					All CSF samples negative for Japanes B, cnterovirus71 and Dengue virus	Clinico-microbiological profile of children with viral encephalitis in Yangon Children Hospital
2017	Thesis/ dissertation	Soe Moe Thu Win	Not mentioned/ Don't know	Observational study	Lab based	Yangon	Stool	culture and isolation, PCR	low	Strongyloides stercoralis							stool specimens from 375 HIV-infected patients were collected by cluture and PCR for strongyloidiasis. 14 positive by culture and 12 positive by PCR.	Strongyloides stercoralis infestation in HIV-infected patients from Specialist Hospital Mingalardon
1999	Peer review journal (MM)	Mar Mar, Nyein	Child(Under 12)	Observational study	Hospital	Yangon	Stool	Enteric pathogens were isolated by stool culture in accordance with the WHO standard procedure	low	E.coli (EPEC)							EPEC was isolated in 18.21 (61/335).	Enteropathogenic Escherichia coli (EPEC) from acute diarrhoeic children with in vitro antibiotic susceptibility
2020	Peer review journal (Int)	Tin Ohn Myat	Adolescents and Adults (12 and above)	Observational study	Hospital	Yangon	Blood/ Serum	blood culture	low	S typhi	S paratyphi		B. pseudomallei				Typhoid (3.5%), Paratyphoid (1.1%), E coli (2.1%), Melioidosis (0.1%)	A prospective study of bloodstream infections among febrile adolescents and adults attending Yangon General Hospital, Yangon, Myanmar
2008	Conference papers	Khin Saw, Aye	Both (Child and Adult)	Observational study	Hospital	Yangon	Others	immunohistopathology and polymerase chain reaction (PCR) were studied for the diagnosis of leprosy.	low	Leprosy							Fite-Faraco stain was negative in all PB cases and half of the MB cases were positive. According to the histological classification, detection of M. leprae by Fite stain was 100% negative in ID and TT types. Fite stain positivity was lowest in ID type (0%) and highest in LL type (94%). So F-F stain positivity correlated with the histological types of leprosy. F-F, BCG, and PGL-1 staining compared…	The role of immunohistopathology and polymerase chain reaction (PCR) in the diagnosis of leprosy
2017	Thesis/ dissertation	Moe Thae, Phyu	Child(Under 12)	Observational study	Hospital	Yangon	Blood/ Serum	method of diagnosis not clearly mentioned	not clear	DENV							148 children with dengue infections	Hepatic involvement in children with dengue infection
2017	Peer review journal (MM)	Win Kay, Khine	Child(Under 12)	Observational study	Hospital	Yangon	Blood/ Serum	Serological confirmation was done by Immunochromatographic tests (SD BIOLINE Duo NS1 Ag and IgM/IgG test kit).	low	DENV (1,2,3,4)							The proportion of serologically confirmed cases was 76% (178 out of 234). Out of these, 178 seropositive cases, 46(26%) were diagnosed as primary and 132(74%) as secondary dengue infection. Among isolated dengue viruses, 14(70%) were DENV-1, 2(10%) were DENV-2, 1(5%) was DENV-3 and 3(15%) were found to be of concurrent infections (1 case of DENV-1+DENV-2 and 2 cases of DENV-1+DENV-4). In Myanmar,…	Identification of dengue serotypes in children with dengue infection at Yangon Children's Hospital in 2015
1997	Conference papers	Marlar, Than	Not mentioned/ Don't know	Outbreak investigation/report	Hospital	Yangon	Blood/ Serum	diagnosis confirmed by blood culture	low	Salmonella typhi							. patients failed to treatment with the conventional therapy with chloramphenicol and co- trimoxazole. Blood culture confirmed the multi drug resistant strain responsible for the outbreak	Management of an outbreak of multidrug resistant enteric fever
1997	Peer review journal (MM)	KhinMyat, Tun	Child(Under 12)	Observational study	Hospital	Yangon	Stool	bacteria isolated by culture of rectal swab. Parasites identified by microscopy of stool specimen and viruses identified by ELISA	low	E.coli	Shigella	E.histolytica					487 children, 327 with acute and 160 with persistent diarrhoea. Shigella spp., Escherichia coli and Entamoeba histolytica were equally isolated from both acute and persistent diarrhoea. Intestinal pathogens including bacteria (31%), viruses (6.3%) and protozoa (33%) were detected in 71% of persistent diarrhoea cases, whereas in acute diarrhoea cases intestinal pathogens were identified in 64%, am…	Etiologic agents, clinical and laboratory characteristics of acute versus persistent diarrhoea in children who attended the Yangon Children's Hospital.
2012	Peer review journal (MM)	Mya Mya, Aye	Adolescents and Adults (12 and above)	Observational study	Mixed (Hosp, Clinic/field)	Yangon	> one sample type	Salmonella isolated by culture of stools	low	Salmonella							Widal test positive in 10/22 cases (45.5%) ; Stool culture positive in 14/ 22 subjects, giving salmonella carriage rate of 63.5%.	Salmonella isolates and Salmonella agglutinins in selected groups of Food-handlers
2019	Peer review journal (Int)	Jang, W. S.	Child(Under 12)	Other	Hospital	Yangon	Blood/ Serum	PCR and ELISA confirmed dengue cases were evaluated against three dengue rapid diagnostic test.	low	DENV							109 dengue cases and 63 non-dengue cases.	Comparative evaluation of three dengue duo rapid test kits to detect NS1, IgM, and IgG associated with acute dengue in children in Myanmar.
2010	Conference papers	Aye, Than	Child(Under 12)	Intervention study	Pop/ community survey	Yangon	Stool	stool samples were examined by direct smear method	low	soil transmitted helminths							Prior to health education intervention stool samples of primary school children revealed 66.6% (315/473) STH infection. After health education at 6 months STH infections of the two primary schools children were significantly reduced to 47.1% (215/456) .	Effect of health education and deworming on soil-transmitted helminthiasis control in primary school children in a rural area
2009	Conference papers	Win Myint, Than	Child(Under 12)	Observational study	Hospital	Yangon	Stool	culture and isolation	low	Escherichia coli							enteropathogenic Escherichia coli (EPEC) accounting for sixteen isolates (20%) of total isolates The EPEC was isolated from 19%, 31%, 25%. 6% and 19% from 0-6, 7-12, 13-24, 25-36 and 37-48 month respectively. Isolated EPEC serogroups were 01 K51, 086 K62, 0125 K70, 0126 K71, 0127 K63 and 0142 K	Enteropathogenic escherichia coli infection among hospitalized acute diarrhoeic children at Military Hospitals, Yangon
2004	Peer review journal (MM)	Mo Mo Win	Adolescents and Adults (12 and above)	Case reports/series	Hospital	Yangon	Others	information not available	not clear	B. pseudomallei							1 case of Melioidosis	A case of melioidosis from Yangon General Hospital.
2001	Conference papers	Kay Thwe, Han	Both (Child and Adult)	Observational study	Hospital	Yangon	Stool	Collected stool samples were examined by wet-mount, culture, modified acid fast staining and trichome staining	low	E.histolytica	Blastocystic hominis	Cryptosporidium					Entamaeba histolytics (28.12%), Blastocystic hominis (25%), Cryptosporidium parvum (7968%), Microsporidia spp. (35.93%) and Cyclospora spp. (1093%).	Study of intestinal parasitoses and diarrhoea in HIV (Human Immunodeficiency Virus) infected patients
1987	Peer review journal (Int)	Aung Myo, Han	Both (Child and Adult)	Outbreak investigation/report	Hospital	Yangon	Stool	S. dysenteriae isolated from clinical specimens	low	Shigella (dysentriae type I)							497 clinically diagnosed dysentery cases.	An outbreak of dysentery due to Shigella dysenteriae type 1 in Rangoon, Burma
2011	Thesis/ dissertation	Aye Aye, Naing	Child(Under 12)	Observational study	Hospital	Yangon	Stool	stool microscopy to detect helminths and eggs	low	Ascaris lumbricoides	Giardia lamblia	E histolytica	Trichuris				217 PEM children included. Over 50% of cases were infected with parasites. The most common are Ascaris lumbricoides (40.6%)	Study on intestinal parasitic infestation in protein energy malnutrition patients
2004	Conference papers	Hlaing Myat Thu	Child(Under 12)	Observational study	Hospital	Yangon	Blood/ Serum	Dengue infection is defined by 1) paired sera showed a fourfold or greater rise in hemagglutination inhibiting (HI) antibody titer against dengue virus (21); 2) a convalescent-phase serum sample produced an immunoglobulin (Ig) G reaction (titer equivalent to an anti-dengue virus HI titer of >2,560), an IgM reaction in a commercial “rapid” dengue test (22), or both 3) dengue virus recovered by cul…	low	DENV 1							15361 reported dengue cases	Myanmar dengue outbreak associated with displacement of serotypes 2, 3, and 4 by dengue 1
1958	Peer review journal (Int)	Lewis, R. A.	Both (Child and Adult)	Case reports/series	Hospital	Yangon	Others	diagnosis was made by clinical observation and skin smear tests	low	Leprosy							epidemiology study of 1000 leprosy cases. 45 tuberculoid, 23 indeterminate, 32 lepromatous	A statistical study of 1,000 cases of leprosy observed in Rangoon for approximately two years.
2014	Thesis/ dissertation	Myo Pa Pa Thet Hnin Htwe Aung	Child(Under 12)	Intervention study	Mixed (Hosp, Clinic/field)	Yangon	Stool	detection of eggs/ lava of STHs stool microscopy	low	Ascaris lumbricoides	Trichuris trichura	hookworm					The prevalence of STHs in the 6 periurban schools at SP1 was 16.9%. T. trichiura was the predominant species (15.3%), followed by A. lumbricoides (4.7%) and hookworm (<1%).	Specific species detection of soil-transmitted helminthiasis among school children in Yangon
1997	Peer review journal (MM)	Mar Mar, Nyein	Child(Under 12)	Observational study	Hospital	Yangon	Stool	pathogens isloated from culture of stool and rectal swab	low	Shigella (flexineri, dysenteriae, boydii, sonnei)							55 cases of children with dysentery. S. flexneri (44.4%), S. dysenteriae (29.6 %), S. boydii (22.2 %) and S. sonnei (3.7 %).	Shigellosis among children attending the paediatric wards of hospitals in suburban areas
1970	Peer review journal (MM)	Tu, Margaret	Both (Child and Adult)	Observational study	Pop/ community survey	Yangon	Stool	stools were examined by both direct and post-concentration methods.	low	Ascaris lumbricoides	Trichuris trichiura	hookworm	Enterobius vermicularis	Hymenolepis nana	Strongyloides stercoralis	Entamoeba coli, E. histolytica, Giardia lamblia, Iodamoeba buetschlii and Trichomonas intestinalis	Of a total population of 753 individuals, 671 (91.7%) were examined. A. lumbricoides, Enterobius vermicularis (corrected prevalence), T. trichiura, hook-worm, Hymenolepis nana and Strongyloides stercoral is, were 59. 2%, 40.0%, 8.6%, 0.7%, and 0.2% respectively. protozoan cysts Entamoeba coli, E. histolytica, Giardia lamblia, Iodamoeba buetschlii and Trichomonas intestinalis were 9.2%, 3.0%, 2.7%…	Epidemiological features of intestinal parasitoses in the inhabitants of Okpo village, Burma
2011	Conference papers	Myint Thazin Aung	Child(Under 12)	Observational study	Hospital	Yangon	Blood/ Serum	cases confirmed by dengue duo rapid test kit and dengue IgM ELISA test respectively. Dengue RNA was detected by RT -PCR	low	DENV (1,3)							This study was carried out on 100 serum samples from children suspected of dengue admitted to NOGH and also adults samples received at NHL.Out of the 100 samples tested, 40cases and 42 cases were found to be positive by dengue duo rapid test kit and dengue IgM ELISA test respectively. Dengue RNA was detected by RT -PCR in 19 cases, 9 cases were IgM positive and 10 cases were IgM negative. Among 1…	A study of prevailing dengue serotypes in the year 2009 at North Okkalapa General Hospital
2015	Peer review journal (Int)	Wah Wah Aung	Child(Under 12)	Observational study	Hospital	Yangon	Stool	cholrea confirmed by culture of rectal swab specimen	low	V. cholerae							detection rates of V. cholerae O1 in stools from patients with severe diarrhea were 23% (49/213 cases) in 2012 and 14% (35/250 cases) in 2013, respectively	Cholera in yangon, myanmar, 2012-2013
1997	Peer review journal (Int)	Soe, Thein	Not mentioned/ Don't know	Observational study	Hospital	Yangon	Don't Know	method of diagnosis not mentioned	not clear	Dengue							This investigation found the incidence of anamnestic dengue infections in DSS patients to be significantly higher than in the community from which they were drawn and a significantly higher risk of developing DSS following an anamnestic infection (particularly with dengue 2 virus) than following a primary infection with any serotype.	American Journal of Tropical Medicine and Hygiene
2019	Peer review journal (Int)	Lynn, Kyi Lai Ye	Adolescents and Adults (12 and above)	Observational study	Hospital	Yangon	Others	Dengue was diagnosed by detection of NS1 Antigen. B. pseudomallei, S. typhi and S. paratyphi by culture.	low	DENV	B pseudomallei	Salmonella typhi	Salmonella paratyphi				120 patients. 3 S typhi, 1 S paratyphi, 1 B pseudomallei, 5 dengue	The clinical characteristics of patients with sepsis in a tertiary referral hospital in Yangon, Myanmar.
2019	Thesis/ dissertation	Cho Thway Mon	Adolescents and Adults (12 and above)	Observational study	Hospital	Yangon	Blood/ Serum	dengue serology (detail information not available)	high	DENV							serum CRP protein was tested in 120 dengue patients.	Association between C-Reactive protein and severity of adult dengue infection
2019	Peer review journal (Int)	Kyi Lai Ye Lynn	Adolescents and Adults (12 and above)	Observational study	Hospital	Yangon	Blood/ Serum	blood culture	low	DENV	B. pseudomallei	S. typhi	S. paratyphi				dengue (5), B. pseudoamallei (1), typhi (3), paratyphi (1), Ecoli (7)	The clinical characteristics of patients with sepsis in a tertiary referral hospital in Yangon, Myanmar
2015	Peer review journal (Int)	Brunet, J.	Adolescents and Adults (12 and above)	Case reports/series	Hospital	Yangon	Stool	hook worm ova identifid by direct microscopic examination of stool and species identified by PCR	low	Hook worm (Ancylostoma ceylanicum)							A case of hookworm infection in traveler returning to France from Myanmar	Bloody diarrhea associated with hookworm infection in traveler returning to France from Myanmar
2020	Conference papers	Kyaw Soe Thu	Adolescents and Adults (12 and above)	Observational study	Hospital	Yangon	Blood/ Serum	Leptospiral IgG antibody	high	Leptospirosis							seropositivity rate of LeptospiraligG antibody was 4.5% (9/ 200)	Seropositivity of Leptospirosis among High Risk Groups of Military Population in Mingaladon Cantonment
1969	Peer review journal (MM)	E, U.	Not mentioned/ Don't know	Observational study	Hospital	Yangon	Blood/ Serum	Serological investigation for leptospitosis by using Galton's macroscopic slide agglutination method	high	Leptospirosis							51 patients. Serological investigations revealed 18 cases with 4 serogroups of leptospira, viz. L. icterohaemorrhagiae, L. canicola, L. Pomona and L. pyogenes. Of the 7 cases followed up, 4 patients showed rising titre with L. icterohaemorrhagiae only.	Leptospiral hepatitis in Rangoon General Hospital
1998	Thesis/ dissertation	Tin Maung Tsoh	Adolescents and Adults (12 and above)	Case reports/series	Mixed (Hosp, Clinic/field)	Yangon	Others	slit skin smear and bacteriologically confirmed	low	leprosy							84 patients with lepra reaction were treated with prednisolone	A Study of oral prednisdone therapy in the management of lepra reactions, in patients at central special skin clinic Yangon General Hospital (September 1997 to August 1998)
1984	Thesis/ dissertation	Win Yee	Adolescents and Adults (12 and above)	Observational study	Hospital	Yangon	Stool	culture and isolation	low	Vibrio parahaemolyticus							10 isolates (6%) from 170 rectal swabs .	Vibro parahaemolyticus isolated among diarrhoea patients in Rangoon
2009	Conference papers	Zaw Than Htun	Adolescents and Adults (12 and above)	Observational study	Hospital	Yangon	Others	culture and isolation	low	Burkholderia pseudomallei							among the patients with suppurative infections., Sixty three (74.11%) out of 85 samples yielded bacterial pathogen by culture method. Among them Pseudomonas species were isolated from 16 cases (25.39%). The biochemical reaction and serotyping revealed one isolate of Burkholderia pseudomallei. In two cases, although the biochemical tests were suggestive of Burkholderia pseudomallei, serotyping sho…	Detection of Burkholderia pseudomallei in patients with suppurative infections attending the Yangon General Hospital and the New Yangon General Hospital
1980	Thesis/ dissertation	Aung Myat Thein, Saw	Child(Under 12)	Observational study	Hospital	Yangon	Blood/ Serum	serology for dengue and blood cluture for salmonalosis	high	DENV	Salmonella						37% (57/150) cases to be primary or secondary dengue. 16% (25/150) were acute salmonellosis.	A study on acute fever of unknown origin in the dengue haemorrhagic fever unit at the Rangoon Children's Hospital
2005	Peer review journal (MM)	Khynn Than, Win	Child(Under 12)	Observational study	Hospital	Yangon	Don't Know	method of diagnosis not mentioned	not clear	DENV							303 mothers of Dengue Haemorrhagic Fever (DHF)/Dengue Shock Syndrome (DSS) cases were interviewed	Factors associated with the outcome of Dengue Haemorrhagic Fever/Dengue Shock Syndrome cases admitted to Yangon Children Hospital.
2000	Conference papers	Khin Nwe, Oo	Both (Child and Adult)	Observational study	Hospital	Yangon	Blood/ Serum	the study investigated the role of lepro-agglutination test in the immunodiagnosis of leprosy	high	Leprosy							Blood samples were collected from 101 patients seen at the Yangon General Hospital, Yangon, Myanmar, from 178 of their contacts and from 100 healthy controls,. The test had 81.13% sensitivity for multibacillary (MB) cases and 56.25% for paucibacillary (PB) cases.	The role of lepro-agglutination test for serodiagnosis of leprosy in Myanmar
2023	Peer review journal (Int)	Nay Myo Maung	Not mentioned/ Don't know	Other	Hospital	Yangon	Don't Know	melioidosis is diangosed by isolation of B. pseudomallei by culture of clinical specimens. A specific PCR assay targeting B. pseudomallei specific TTS1 was performed to confirm the diagnosis.	low	Burkholderia pseudomallei							Two isolates of Burkholderia cenocepacia, two Acinetobacter baumannii complexes, and 18 clinical isolates of B. pseudomallei using Vitek 2 were isolated in this study.	Workflow for Identification of Burkholderia pseudomallei Clinical Isolates in Myanmar
1999	Peer review journal (MM)	Thein Thein , Myint	Child(Under 12)	Observational study	Hospital	Yangon	Blood/ Serum	dengue blot test and haemagglutination inhibition (HI)	high	Dengue							319 children who were clinically diagnosed as dengue haemorrhagic fever were tested for both blot test and standard test of haemagglutination inhibition (HI). This test was found to be highly sensitive (sensitivity 96. ), and specific (specificity 83. ).Positive predictive valve was 99.6. but negative predictive value was only 33.3.	Evaluation of dengue blot test
2015	Conference papers	Kaung, Khant	Child(Under 12)	Observational study	Lab based	Yangon	Stool	Giardia intestinalis infestation was detected by wet mount microscopy and rapid antigen detection test method.	low	Giardia intestinalis							100 stool samples. 28% by wet mount and 26% for rapid antigen test.	Diagnosis of giardia infection among primary school children from selected school by two different diagnostic methods.
1997	Thesis/ dissertation	Eh Htoo PE	Child(Under 12)	Observational study	Hospital	Yangon	Blood/ Serum	viral isolation and serotyping (by indirect immunofluorescent technique)	low	Dengue virus (1,2,3,4)							dengue virus type 1,2,3,4 was isolated from 133 serologically confimred	Identification of dengue serotypes associated with mild and severc grades of dengue haemorrhagic fever cases
1969	Peer review journal (MM)	Tu, Margaret	Child(Under 12)	Observational study	Hospital	Yangon	Stool	culture and isolation of stool	low	Samonella typhi	Ascaris lumbricoides	Trichuris trichiura	Giardia lamblia				From 75 stool samples, Ascaris lumbricoides, Trichurus trichiura , Giardia lamblia and samonella typhi were found in 13.5%, 5%, 5% and 1.3% respectively.	The bacteriology of diarrhoea in children
2008	Peer review journal (Int)	May Kyi Aung	Not mentioned/ Don't know	Observational study	Hospital	Yangon	Others	diagnosis confirmed by bacterial isolation from culture	low	B. pseudomallei							Pus specimens from three of 133 patients yielded bacteria with the morphological, cultural and biochemical characteristics of B. pseudomallei	Re-emergence of melioidosis in Myanmar.
2003	Conference papers	Zin Zin Thu	Child(Under 12)	Intervention study	Pop/ community survey	Yangon	Don't Know	method of diagnosis not mentioned	not clear	Ascaris lumbricoides							Mebendazole in divided doses for 3 days clearly appeared to be the more effective regimen with a 87.5% cure rate. Mebendazole single dose was also effective with the cure rate of 65.5%	Study on effectiveness of mebendazole single dose and 3 days course in Ascaris lumbricoides infected children
1996	Conference papers	Kyu Kyu, Win	Child(Under 12)	Other	Lab based	Yangon	Blood/ Serum	serologically confirmed as dengue by haemagglutination inhibition test	high	DENV							95 cases from Yangon Children Hospital were serologically confirmed as dengue by haemagglutination inhibition test.	Enhancing antibodies in dangue haemorrhagic fever
2008	Thesis/ dissertation	Malar Soe	Child(Under 12)	Observational study	Hospital	Yangon	Others	E. coli by culture and isolation	low	E coli (EPEC, ETEC, EIEC)							Diarrhoeagenic E.coli were isolated from rectal swabs of 64 children (64 %) in this study. Among them, 92 % present with fever	The study of Escherichia Coli associated acute watery diarrhoea in under five years old children admitted to North Okkalapa General Hospital
2000	Peer review journal (MM)	Mar Mar, Nyein	Child(Under 12)	Observational study	Hospital	Yangon	Stool	enteric bacteria isolated by stool culture	low	E.coli (EPEC)	Shigella (S.boydii, S.dysenteriae, S.flexneri)						56 cases tested. Bacterial pathogens were isolated from 29 cases (51.79%) with Shigella species (35.71%) and enteropathogenic Escherichia coli (EPEC) (16.1%).	Antimicrobial susceptibility testing of Shigella species and enteropathogenic Escherichia coli (EPEC) isolated from dysenteric cases of children in Yangon Children's Hospital during 1996
1998	Peer review journal (MM)	Mar Mar Nyein	Child(Under 12)	Observational study	Hospital	Yangon	Stool	culture of stool specimens and rectal swab	low	E.coli (ETEC, EPEC)	Shigella	Samonella					200 cases. Enterotoxigenic Escherichia coli ETEC (15.5%), Enteropathogenic Escherichia coli EPEC (19.0%), Shigella (35%), Salmonellae (2.5%), ETEC + EPEC (6.5%), ETEC + Shigella (1.0%) were isolated.	Bacterial pathogens and drug susceptibility pattern: from diarrhoea cases of children
1991	Peer review journal (Int)	Hlaing, Thein	Child(Under 12)	Intervention study	Pop/ community survey	Yangon	Stool	detection of eggs of Ascariasis by stool microscopy	low	Ascaris lumbricoides	T. trichiura	Hookworm	S. stercoralis				prevalences of Ascaris infection (80.8 vs 83.0%), T. trichura (5.2 vs 7%), hookwrom (1.8 vs 1 %), S. stercoralis (1.5 vs 4.5%)	A controlled chemotherapeutic intervention trial on the relationship between Ascaris lumbricoides infection and malnutrition in children
2004	Peer review journal (MM)	Saw Naing	Adolescents and Adults (12 and above)	Case reports/series	Hospital	Yangon	Others	B. pseudomallei was isolated by culture	low	B. pseudomallei							1 case of Melioidosis	Septicaemic melioidosis in patient with type 2 diabetes mellitus (Case Report).
1999	Peer review journal (MM)	Ne Win	Not mentioned/ Don't know	Observational study	Hospital	Yangon	Don't Know	After microscopic examination, cases were classitied into multibacillasy (MB) and paucibacillary(PB) leprosy according to bacteria density or count	low	leprosy							151 leprosy cases (129 old cases and 22 new cases)	Determination of glutaraldehyde gelification time in leprosy.
2015	Peer review journal (MM)	Thi Thi, Htoon	Child(Under 12)	Intervention study	Mixed (Hosp, Clinic/field)	Yangon	Stool	stool samples were examined using Kato-Katz thick smear technique.	low	Ascaris lumbricoides	Trichuris trichiura	hookworm	Enterobius vermicularis	Trichostrongylus orientalis	Hymenolepis nana	Echinostoma species	During baseline survey the most prevalent intestinal helminths in three selected townships were Trichuris trichiura (11.9%) followed by Ascaris lumbricoides (5.2%), Enterobius vermicularis (2.1%), hookworm (0.6%) and Echinostoma species (0.3%), others species (0.2%), Hymenolepis nana (0.06%) and Trichostrongylus orientalis (0.06%). During the second time survey (after 4 months) the prevalence of …	Status of infection with soil-transmitted helminths among primary school children in three selected townships of Yangon Region
1970	Peer review journal (MM)	Hla Myint	Child(Under 12)	Observational study	Mixed (Hosp, Clinic/field)	Yangon	Stool	stool specimens were examined directly and after concentration by the formol-ether method of Ritchie (1948) as modified by Ridley and Hawgood (1956).	low	Ascaris lumbticoide	Trichuris trichiura	Giardia lamblia	Entamoeba histolytica				Overall parasite rate (98.6%). In the helminths, Ascaris lumbricoides(86.7%), Trichuris trichiura (87.4%). In the protozoa, Giardia lamblia (21.1%), Entamoeba histolytica (5.7%).	Intestinal parasitisms in primary school children in Greater Ragoon
2013	Thesis/ dissertation	Toe Sandar	Not mentioned/ Don't know	Observational study	Lab based	Yangon	Others	culture and isolation	low	Vibrio cholerae							out of 213 cases, Vibrio cholerae O1 was detected in 49 cases (23%) and Vibrio cholerae non O1 non O139 were detected in 14 cases (6.6%)	Characterization of vibrio cholerae 01 isolated from acute diarrhoeal cases in Yangon
1992	Peer review journal (Int)	Thein, S	Child(Under 12)	Observational study	Hospital	Yangon	Blood/ Serum	anti-Chikungunya virus immunoglobulin M (IgM) antibody	high	chikungunya virus							Using the ELISA test, 103 of a sample of 163 children who presented to the Yangon Children's Hospital with fever/haemorrhagic fever were diagnosed as Chikungunya patients, 4 had possible dual Chikungunya and dengue infections, 16 had dengue, 30 had neither Chikungunya nor dengue infections, and a definitive diagnosis could not be made for 10 patients. ELISA could identify twice as many patients (…	Development of a simple indirect enzyme-linked immunosorbent assay for the detection of immunoglobulin M antibody in serum from patients following an outbreak of Chikungunya virus infection in Yangon, Myanmar
2007	Conference papers	Hlaing Myat Thu	Child(Under 12)	Observational study	Hospital	Yangon	Blood/ Serum	paired samples were serologically tested by the Haemagglutination inhibition test for confirmation of the four fold rise in dengue antibody titres. Viral isolation by tissue culture and sequencing by rtPCR.	low	DENV (1,3)							Of the 355 sample pairs tested, 253 were found to be positive.	Molecular epidemiology of dengue 3 viruses in Myanmar.
2008	Conference papers	Kyaw, Kyaw	Adolescents and Adults (12 and above)	Observational study	Hospital	Yangon	Don't Know	absentee rate were studies among 152 leprosy patients who were registered at a tertiary leprosy referral center	low	Leprosy							a total of 152 leprosy patients attending CSSC during July 2007 to August 2008 were interviewed	Factors contributing high absentee rate among leprosy affected persons attending Central Special Skin Clinic, Yangon General Hospital
2020	Peer review journal (Int)	Jong-Yil Chai	Child(Under 12)	Intervention study	Pop/ community survey	Yangon	Stool	stool microscopy (Kato-Katz thick smear technique)	low	Ascaris	Hookworm	Trichuris trichiura					30.9% (688/2227) positive for soil transmitted helminth	Effect of mass drug administration with a single dose of albendazole on Ascaris lumbricoides and Trichuris trichiura infection among schoolchildren in Yangon Region, Myanmar
2018	Peer review journal (Int)	Latt, Z. M	Adolescents and Adults (12 and above)	Case reports/series	Hospital	Yangon	Blood/ Serum	diagnosis confirmed by bacterial isolation from blood culture	low	B. pseudomallei							1 case of Melioidosis	Case report of melioidosis in North Okkalarpa General and Teaching Hospital, Yangon, Myanmar.
2019	Conference papers	Pyae Phone Naing	Not mentioned/ Don't know	Observational study	Pop/ community survey	Yangon	Don't Know	method of diagnosis not mentioned	not clear	DENV							144 dengue cases characterised using remote sensing and GIS	Dengue Risk Stratification Based on Socio-Spatial Characteristics by Using Remote Sensing and Geographical Information System in Insein Township, Yangon Region (Poster)
1996	Thesis/ dissertation	Kyu Kyu Win	Child(Under 12)	Case reports/series	Hospital	Yangon	Blood/ Serum	method of diagnosis not available	not clear	Dengue virus							No enhancing Ab in dengue fever. 2/15 DHF grade I,II and 33/61 DHF grad II & IV had enhancing Ab.	Immune enhancing antibodies in dengue infection
1983	Thesis/ dissertation	Kyaw Zaw	Adolescents and Adults (12 and above)	Observational study	Hospital	Yangon	Stool	presence of amoeba in sigmoidoscopic biopsy	low	Shigella	Trichuris trichura						5/ 40 (Shigella), 2/40 (trichuriasis). Sigmoidoscopy detected lesions in 95% of proven cases of acut amoebic dysentery while in only 15% could the amoeba be demonstrated in rectal and colonic mucosa biopsy.	Clinico pathological study of dysentery
2016	Peer review journal (Int)	Kim, M. J	Child(Under 12)	Observational study	Pop/ community survey	Yangon	Stool	Stool samples were observed with a microscope after concentration technique and iodine staining	high	E histolytica	E coli	G.lamblia	E.nana				Among the schoolchildren, the prevalence of each protozoan species was as follows: 4.3% (24/556) for G. lamblia, 3.1% (17/556) for E. coli, 3.1% (17/556) for E. nana, and 0.9% (5/556) for E. histolytica. In comparison, among the guardians, the prevalence was 4.5% (12/265) for E. coli, 3.0% (8/265) for E. nana, 1.9% (5/265) for E. histolytica, and 1.5% (4/265) for G. lamblia .	Prevalence of intestinal protozoans among schoolchildren in suburban areas near Yangon, Myanmar
1999	Thesis/ dissertation	Hla Win Myint	Adolescents and Adults (12 and above)	Observational study	Hospital	Yangon	> one sample type	blood culture and serology	low	Salmonella typhi							Serology - 19% (38/200) positive titre for salmonella typhi. Blood culture 10% (20/200).	A study of children with fever of more than (7) days duration admitted to the medical units of Yangon Children Hospital 1998.
2008	Peer review journal (MM)	Myat, Thidar	Child(Under 12)	Observational study	Hospital	Yangon	Stool	Culture and biochemical tests were performed to isolate the E. coli colonies in accordance with the WHO standard procedure	low	E.coli (EPEC,ETEC,EIEC)							E.coli was isolated from 16 faecal samples among 60 samples collected.	Diarrhoeagenic Escherichia coli from childhood diarrhoea.
1993	Conference papers	Kyaw, Tint	Not mentioned/ Don't know	Observational study	Hospital	Yangon	Stool	shigella infection diagnosed by stool culture	low	Shigella (flexineri, dysenteriae)							50 shigella dysentery patients, 92%, Shigella dysenteriae type and i8% Shigella flexneri type II.	Baciliary dysentery at the Infectious Diseases Hospital
1995	Peer review journal (Int)	Kyaw Zin Thant	Not mentioned/ Don't know	Other	Not mentioned	Yangon	Blood/ Serum	Genotype of three dengue-2 virus strains from Myanmar was determined as genotype II by sequencing 240 nucleotide long fragment across the E/NS1 gene junction by the primer extension dideoxy chain termination method, applying direct sequencing of the PCR product.	low	DENV-2							3 DSS/ DHF	Genotype determination of three dengue type 2 virus strains from Myanmar by sequencing E/NSI gene junction
1972	Conference papers	Tu, Margaret	Child(Under 12)	Intervention study	Pop/ community survey	Yangon	Stool	stools were examined by both direct and post-concentration methods.	low	Ascaris lumbricoides	Trichuris trichiura	Enterobius vermicularis	Hymenolepis nana	Entamoeba histolytica	E. coli	Strongyloides stercoralis	890 children. prevalence rate for A. lumbricoides before Ketrax therapy was 81.12%. Strongyloides stercoralis, Hymenolepis nana, Giardia lamblia, Entamoeba histolytica, and E. coli were 60.44, 4.40, 0.44. 0 34, 8.20, 2.24, and 2.02% respectively. 2- monthly after up to 6 times after therapy. The prevalence rates for A. lumbricoides, T. trichiura, G. lamblia and E. coli at first time after Ketrax …	Reinfection with Scaris lumbricoides after antihelminthic therapy.
2019	Peer review journal (Int)	Randika Wimalasiri-Yapa	Child(Under 12)	Outbreak investigation/report	Not mentioned	Yangon	> one sample type	method of diagnosis not mentioned	not clear	Chikungunya							Of the 3504 records identified, 461 were retained for data extraction. Although CHIKV has been circulating in Asia almost continuously since the 1950s, it has significantly expanded its geographic reach in the region from 2005 onwards. Most reports identified in the review originated from India.	Chikungunya virus in Asia-Pacific: a systematic review
2017	Thesis/ dissertation	Kyaw Swar, Myint	Adolescents and Adults (12 and above)	Observational study	Hospital	Yangon	Blood/ Serum	seropositive adult dengue patients	high	DENV							90 adult dengue patients	Accuracy of urine protein creatinine ratio in diagnosis of severe dengue infection in adults
2014	Peer review journal (MM)	Cho Lwin Thein	Child(Under 12)	Observational study	Hospital	Yangon	Blood/ Serum	paired serum samples were tested for the presence of anti-dengue HI antibody and the level of antibody titres using dengue virus antigen by the modified micro titre method. Isolation of dengue virus by inoculation of acute serum phase into Aedes albopictus C6/36 cell line and serotyping of isolated dengue viruses by indirect immunofluorescence assay (IFA) were also done.	low	DENV							73 paired serum samples, only 52 cases (71.2%) of clinically diagnosed DHF cases were detected as dengue HI antibody positive. Out of these 52 HI positive cases, 27 cases (51.9%) were diagnosed as primary dengue infection and 25 cases (48.1%) as secondary dengue infection. dengue virus was isolated from 10 cases and all 10 isolates were found to be dengue virus serotype 1 (DENV-1).	Dengue serotypes in children with dengue haemorrhagic fever at Yankin Children's Hospital and Thingangyun Sanpya General Hospital
2019	Peer review journal (Int)	Ye Lynn, K.L.	Adolescents and Adults (12 and above)	Observational study	Hospital	Yangon	Others	typhoid and meioidosis diagnosed by cluture and isolation of the organism. Dengue infection diagnosed by RDT (SD bioline NS1 antigen)	low	Dengue	Salmonella typhi	Burkholderia pseudomallei					Culture positive in 35/120, 9 from blood culture- multidrug resistance	The clinical characteristics of patients with sepsis in a tertiary referral hospital in Yangon, Myanmar
1993	Thesis/ dissertation	Latt Latt Kyaw	Child(Under 12)	Observational study	Hospital	Yangon	Others	stool culture	low	E coli (EPEC)							bacterial pathogen (EP E. coli, Klebsiella and Pseudomonas) was isolated in 18% of cases and EPEC was isolated from 4% of controls.	Role of enteropathogenic Escherichia coli in infantile diarrhoea
2008	Peer review journal (MM)	Khin Saw, Aye	Not mentioned/ Don't know	Observational study	Hospital	Yangon	Don't Know	polymerase chain reaction and followed by dot blot hybridization to detect mutations on Mycobacterium leprae isolates	low	Leprosy							100 MB cases.	Dot blot hybridization method for rapid detection of drug resistant Mycobacterium leprae in Myanmar
1974	Peer review journal (Int)	Ming, C. K.	Not mentioned/ Don't know	Observational study	Hospital	Yangon	Blood/ Serum	The prevalence of antibody to certain childhood viral infections was studied in acute phase sera samples obtained from patients hospitalized with suspected hemorrhagic fever, in Rangoon in 1971. The results show that dengue, chikungunya, rubella, measles, poliomyelitis and Epstein Barr (EB) virus were prevalent in Rangoon, but the rate of acquisition of antibody varied with each virus.	high	DENV	chikungunya						The results show that dengue, chikungunya, rubella, measles, poliomyelitis and Epstein Barr (EB) virus were prevalent in Rangoon, but the rate of acquisition of antibody varied with each virus.	Serologic survey for certain childhood viral infections in Rangoon in 1971
2001	Conference papers	Thein Thein , Myint	Child(Under 12)	Observational study	Hospital	Yangon	Blood/ Serum	Blood culture positivity (Salmonella isolated from blood), rising agglutinin level in acute and convalescent serum by Widal test, and single agglutinin level of >1:160 by Widal test were taken as gold standard	low	Samonella typhi							The proportion of typhoid fever was 36.7%. Typhoid was found to have 100% sensitivity, 326% specificity positive predictive value of 46.3%, negative predictive of 100%. Single Widal test have sensitivity of 60%, specificity of 100%, positive predictive value of 100% and negative predictive value was 81%	Study on typhoid fever
1971	Conference papers	Shwe, Tin	Not mentioned/ Don't know	Observational study	Hospital	Yangon	Don't Know	method of diagnosis not mentioned	not clear	Samonella							The average number of days taken for the temperature to return to normal after oral therapy in 1964 was 4.1; in 1966 was also 4.1; in 1967 was 5.1 and between 1968-1970 was 5.3.	Chloramphenicol in the treatment of enteric fevers
2020	Conference papers	Tin Ohn Myat	Adolescents and Adults (12 and above)	Observational study	Hospital	Yangon	Blood/ Serum	typhoid cases (blood culture and whole genome sequencing of the isolates)	low	S. typhi	S. paratyphi						3.5% (33/947) had S. typhi, 1.1% (10/947) had Paratyphiand 2.1% (20/947) had E. coli	Molecular mechanisms of antimicrobial resistance among Enterobacteriaceae causing bloodstream infections among febrile patients attending Yangon General Hospital, Yangon, Myanmar
1976	Conference papers	Khin Maung, Win	Not mentioned/ Don't know	Intervention study	Hospital	Yangon	Blood/ Serum	diagnosis of enterice fever was proved by clinically, serologically and bacteriologically	low	Salmonella (typhi, paratyphi A)							Trial work was carried out on 14 patients proved enteric fever	The effect of septrin trial on enteric fever
2018	Peer review journal (Int)	Lin, Htet	Adolescents and Adults (12 and above)	Case reports/series	Hospital	Yangon	Others	slit-skin smear and PCR (skin biopsy)	low	M. lepromatosis							2 cases of Leprosy caused by M.lepromatosis.	New etiology of leprosy in Myanmar: another two patients
2018	Conference papers	Moe Oo Phyu	Child(Under 12)	Observational study	Hospital	Yangon	Blood/ Serum	cases were diagnosed by NS 1 Ag (+) and/or IgM (+).	low	DENV							107 infant with dengue infection	Clinical presentation and dengue virus serotypes in infants with Dengue Hemorrhagic Fever
2004	Thesis/ dissertation	Aye Mya Thidar Oo	Adolescents and Adults (12 and above)	Observational study	Hospital	Yangon	Blood/ Serum	method of diagnosis not available	not clear	Dengue virus							60 (DHF)	A study on applicability of serum FDP level in early diagnosis of dengue haemorrhagic fever
2020	Conference papers	Thet Win Phyo	Child(Under 12)	Observational study	Hospital	Yangon	> one sample type	JE ELISA followed by rt-PCR	low	JEV							Among 88, 34 (39%) children were serum JE Ig M positive and 11(13%) were both CSF and serum JE Ig M positive	Japanese Encephalitis infection in children hospitalized in Yankin Children Hospital
2005	Peer review journal (Int)	Siriaut C	Adolescents and Adults (12 and above)	Intervention study	Pop/ community survey	Yangon	Don't Know	night fingerprick blod specimens and thick smears	low	Wuchereria bancrofti							to evaluate the short-term effects of single-dose DEC on Wuchereria bancrofti microfilaremia and antigenemia during a 12-week course of treatment. Analysis of microfilarial periodicity on initial treatment revealed the microfilarial peak density (k) was at 52 minutes after midnight (0052). The periodicity index was then 103.26%. Single-dose DEC treatment did not affect the k values. A linear mode…	Short-term effects of treatment with 300 mg oral-dose diethylcarbamazine on nocturnally periodic Wuchereria bancrofti microfilaremia and antigenemia
2016	Peer review journal (MM)	Than Than Aye	Adolescents and Adults (12 and above)	Case reports/series	Hospital	Yangon	Blood/ Serum	B. pseudomallei was isolated by blood culture	low	B. pseudomallei							A case of Melioidosis with pneumonia and septicaemia confirmed by culture	Masquerades of Burkholderia. (Case Report).
2017	Peer review journal (MM)	Zin Yadanar Thein	Adolescents and Adults (12 and above)	Observational study	Hospital	Yangon	Blood/ Serum	Widal Test and blood C&S	low	Samonella							127 healthy and 44 cases of clinically suspected cases. Diagnostic cut off point should be 1:160 and above for TO and 1:320 for TH	Diagnostic Utility of Widal Test in Typhoid Fever
2021	Conference papers	Nan Aye Thida Oo	Not mentioned/ Don't know	Observational study	Hospital	Yangon	Others	leprosy (slit skin smear plus DNA extraction and PCR)	low	M. leprae	M. lepromatosis						74 leprosy cases tested for causal organism. M. leprae in 46 (71.0%), M.lepromatosis in 13 (20.0%), and both organisms (dual infection) in 6 (9.0%) respectively.	Analysis of the causative agents of leprosy; Mycobacterium leprae and Mycobacterium lepromatosis in some high disease burden areas in Myanmar (Poster)
2015	Conference papers	Aye, Than	Child(Under 12)	Intervention study	Pop/ community survey	Yangon	Don't Know	method of diagnosis not mentioned	not clear	Ascaris lumbticoide	Trichuris trichiura	hookworm					This intervention study focused 248 school children. The baseline soil-transmitted helminths prevalence of ascariasis, trichuriasis and hookworm spp; infections were 71.48%, 44.14% and 1.56%, and the post intervention rate were 72.1%, 48.13% and 2.14% respectively.	Effect of soil-transmitted helminths infection on nutritional status of children under poor living conditions.
2016	Peer review journal (MM)	Theingi Win Myat	Child(Under 12)	Observational study	Hospital	Yangon	Blood/ Serum	serum samples were tested by Immunochromatographic test (SD BIOLINE Dengue Duo NS1 Ag and IgM/IgG).	low	DENV (1-4)							Out of 139 serum samples, 76(55%) were found to be serologically confirmed dengue infection, and among them, 37(48.7%) were primary and 39(51.3%) were secondary dengue infection. 30 out of 120 samples subjected to isolation accounting for 25% isolation rate. Among the isolated viruses, 14(47%) were DENV-1, 9(30%) were DENV-4, 5(17%) were DENV-2 and 2(6%) were DENV-3.	Identification of dengue virus serotypes in children with dengue infection admitted to Yangon Children's Hospital in 2014.
2019	Conference papers	Ne Myo Aung	Adolescents and Adults (12 and above)	Observational study	Hospital	Yangon	Don't Know	method of diagnosis not mentioned	not clear	DENV							341 cased of adult dengue cases studied. Of these, 83 cases are severe and 3 deaths	Predictors of severe dengue in adults
2006	Conference papers	Kay Thi Tun	Not mentioned/ Don't know	Observational study	Hospital	Yangon	Don't Know	method of diagnosis not mentioned	not clear	DENV							A total of 316 dengue cases in Mingaladon, total of 303 dengue cases in No (2) MH(500 Bedded).	Study on pattern of dengue hemorrhagic fever admitted to Military Hospitals in Yangom, 2005
2015	Conference papers	Win Kalayar Kyaw	Child(Under 12)	Observational study	Lab based	Yangon	Blood/ Serum	diagnose dengue infection confirmed by serological tests and serotypes identified by reverse transcriptase polymerase chain reaction (RT-PCR)	low	DENV (1,2,3,4)							Out of 230 cases, 155 (67.4%) were laboratory confirmed dengue infections. Out of 124 samples tested by RT-PCR, dengue virus nucleic acid was detected in 84 (67.7%).All 4 dengue virus serotypes were observed and the most predominant serotype was serotype 1 (53.6%) followed by serotype 4 (27.4%), serotpye 3 (13.1%) and serotype 2 (6%).	Serological diagnosis of dengue infection and identification of serotypes of dengue virus by reverse transcriptase-polymerase chain reaction
2013	Conference papers	Theingi Win Myat	Child(Under 12)	Observational study	Hospital	Yangon	Blood/ Serum	These samples were tested by Immunochromatographic Test (Panbio Dengue Duo Cassette) and dengue IgM/IgG capture ELISA (enzyme-linked immunosorbent assay) test (from Panbio, Australia) for detection of dengue infection. Virus culture done in a subset of specimen. A subset of samples were subjected to virus isolation by tissue culture in C6/36 mosquito cell lines and further typed with serotype spe…	low	DENV (1,4)							Of the 727 samples which tested positive for dengue, 212 (29%) were found to be primary dengue infection and 515 (71%) were secondary dengue infection. 94% of the viruses were dengue type 1 and the rest (6%) were dengue 4 viruses.	Molecular epidemiology of dengue 1 viruses in Myanmar, 2012-2013
2010	Thesis/ dissertation	Khine Cho, San	Adolescents and Adults (12 and above)	Observational study	Hospital	Yangon	Blood/ Serum	serology (detail not mentioned)	high	DENV							186 serologically positive DHF cases	Clinical profile of dengue haemorrhagic fever in adults
2006	Conference papers	Zaw zaw Tun	Not mentioned/ Don't know	Observational study	Hospital	Yangon	> one sample type	samples were tested by blood/ urine dark ground microscopy or Leptospira IgM dipstick assay	high	Leptospirosis							In this study. a total of 30 out 50 (80%) were found to be positives to either blood/ urine DGI or Leptospira IgM dipstick assay	Detection of human leptospiral infection by leptospira specific IgM assay and dark ground illumination of urine/blood.
1988	Conference papers	Soe Thein	Not mentioned/ Don't know	Observational study	Not mentioned	Yangon	Don't Know	method of diagnosis not mentioned	not clear	DENV							60% of dengue shock syndrome cases were observed in Indians residing in a ward where nearly 65% of the residents were Indians,	Dengue shock syndrome in Indians residing in a Rangoon community.
1995	Peer review journal (MM)	Thein Hlaing	Child(Under 12)	Observational study	Pop/ community survey	Yangon	Stool	stool samples were examined by microscopy	low	Ascaris lumbricoides	Trichuris trichiura	Giardia lamblia					a total of 944 stool samples (including 148 from non-enrolled children) were examined.non-enrolled school-age children had higher infection rates than school children regarding Ascaris lumbricoides (66.9% vs 50.1%), Trichuris trichiura (38.5% vs 23.9%), and Giardia lamblia [Giardia duodenalis] (5.4% vs 2.7%).	Nutritional status and intestinal parasitosis in school-enrolled and non-enrolled school-age children in Yangon
1998	Peer review journal (Int)	Pangi, C.	Not mentioned/ Don't know	Observational study	Mixed (Hosp, Clinic/field)	Yangon	Don't Know	method of diagnosis not mentioned	not clear	Leprosy							The effectiveness of 2 methods of integration (full and partial) of urban leprosy services was compared in terms of early case detection and regularity of treatment in a study in Myanmar. This study has shown that it was possible to fully integrate the Leprosy Control Programme (LCP) into the Urban Health Centres [Basic Health Services BHS] in urban Yangon. Case detection could be improved by act…	A comparative study of intervention methods (full, partial and non-integration) on late case detection and treatment irregularity in Yangon, Myanmar
2014	Conference papers	Phyu Win Ei	Adolescents and Adults (12 and above)	Observational study	Hospital	Yangon	Others	Rapid Plasma Reagin test (RPR) and Treponema Pallidum Heme Agglutination test (TPHA) for detection of syphilis	low	Syphilis							146 sample, syphilis 3.7%, BV 51.9%, Vg candidiasis 25.5%, TV 8.3% gonorrhoea 0%	Reproductive tract infections among pregnant women attending the antenatal clinic at North Okkalapa General Hospital
1999	Peer review journal (MM)	Kyaw Zin Thant	Child(Under 12)	Other	Hospital	Yangon	Blood/ Serum	haemagglutination-inhibition (HI) assay and rtPCR was used to diagnose dengue serotype.	low	DENV							50 serum samples. HI assay showed that 27 and 23 serum samples had primary and secondary dengue infection, respectively.	The establishment of reverse transcriptase-polymerase chain reaction (RT-PCR) technique and its application for dengue virus serotype-specific diagnosis in Myanmar
2020	Conference papers	Win Lai May	Child(Under 12)	Observational study	Pop/ community survey	Yangon	Blood/ Serum	Leptospiral IgM and IgG were tested on the serum (ELISA)	high	Leptospirosis							Of 409 children, positive leptospiral IgM antibody was detected in 72 children (17.6%) and IgG antibody in 58 children (14.2%)	Seropositivity of leptospiral antibodies and associated factors of leptospirosis in children at Thaketa Township, Yangon Region
2000	Peer review journal (Int)	Oo, K.N.	Child(Under 12)	Observational study	Hospital	Yangon	Stool	culture and isolation of rectal swabs	low	Escherichia coli							Of the 100 cases, E. coli was isolated from rectal swab samples of 48 infants. Of these 48 cases, 28 had some dehydration and 20 had severe dehydration.. This study has shown the association between types of feedings and hand-washing practices with dehydration in infants with acute diarrhoea due to E. coli.	Relationship of breast-feeding and hand-washing with dehydration in infants with diarrhoea due to Escherichia coli
2019	Conference papers	Mi Ju Jue	Child(Under 12)	Observational study	Hospital	Yangon	Blood/ Serum	NS1 Ag (+) and DENV IgM/IgG (+)	low	DENV							56 cases of dengue confirmed by PCR.	Dengue virus serotypes in children with severe dengue admitted to Yankin Children Hospital.
1987	Peer review journal (MM)	Tin, Nyunt	Not mentioned/ Don't know	Observational study	Pop/ community survey	Yangon	Stool	stool specimens were examined under direct microscopy to detect eggs of Ascaris and Trichuris	low	Ascaris lumbricoides	Trichuris trichiura						65.5% of the chosen population sample of Ward A and 84% of the chosen population sample of Ward B were found to be infected with one or more intestinal parasites. The intestinal parasites most commonly encountered in both Wards were Ascaris Lumbricoides and Trichuris Trichiura.	Intestinal parasitoses
1987	Peer review journal (Int)	Hlaing, T.	Both (Child and Adult)	Intervention study	Pop/ community survey	Yangon	Stool	Microscopic examination of stool for Ascariseggson the 7th day and 30th day, combined with cpunting eggs	low	Ascaris lumbricoides							297 people infected with A.lumbricoides who received levamisole. 25% were still passing eggs on the 7th or 30th day after treatment. n people of Subsample II, the average monthly incidence rates for children (C 14 years) and adults k 15 years) from day 90 to day 365 were 26.9 and 18*2%, respectively, after chemotherapy. ew infections with A. lumbricoides occurred at the rate of about 20% per mont…	Reinfection of people with Ascaris lumbricoides following single, 6-month and 12-month interval mass chemotherapy in Okpo village, rural Burma
2011	Peer review journal (MM)	Khin Saw, Aye	Child(Under 12)	Other	Hospital	Yangon	Others	Dengue virus RNAs were detected by reverse transcriptase polymerase chain reaction (RT-PCR)	low	DENV							7 fatal cases of clinically suspected dengue shock syndrome (DSS)	Detection of dengue virus RNA from pericardial and ascitic fluids by reverse transcriptase polymerase chain reaction (RT-PCR)
1993	Thesis/ dissertation	Maung Than	Adolescents and Adults (12 and above)	Observational study	Hospital	Yangon	Blood/ Serum	blood film microscopy	low	Filaria (W bancrofti)							42 hydrocele cases. No filaria identified pheripheral blood film.	The incidence of filariasis as an aetiological factor for hydrocele
2015	Peer review journal (MM)	Wah Wah Aung	Both (Child and Adult)	Observational study	Hospital	Yangon	Stool	V. cholerae isolates were confirmed by culture, biochemical identification, serotyping and polymerase chain reaction	low	Vibrio cholera							Genetic information on past and recent cholera strains in myanmar	Genotypic Characteristics of Vibrio cholerae Strains from Myanmar: Comparison between Past and Recent Isolates
2018	Peer review journal (MM)	Pyae Phone Maw	Adolescents and Adults (12 and above)	Observational study	Lab based	Yangon	Blood/ Serum	sera were tested by ELISA to detect the presence of Leptospira IgG anti bodies	high	Leptospirosis							Leptospira IgG anti bodies were found positi ve in 5% (2/40) of the parti cipants	Detection of Leptospira IgG antibodies in hospital sanitary workers and construction workers in North Okkalapa Township.
2013	Conference papers	Aung Zaw, Latt	Not mentioned/ Don't know	Observational study	Lab based	Yangon	Blood/ Serum	One-hundred blood samples collected were used for the study. Viral RNA was extracted and RT-PCR was done.	low	Chikungunya virus							Six out of one-hundred samples were RT-PCR positive. Then genetic sequencing was done on RT-PCR positive (two) samples, and analyzed for their genotypes. The resulting genotype was ECSA (East/ Central/South Africa) genotype	Molecular Characterization of Chikungunya Virus in Myanmar.
2019	Thesis/ dissertation	Ju Jue Aung	Adolescents and Adults (12 and above)	Observational study	Hospital	Yangon	> one sample type	CXR and CT scan	high	Mycetoma							15 patients with pulmary mycetoma who underwent lobectomy were studied	Clinical outcomes of pulmonary resections for mycetoma
1997	Peer review journal (Int)	Khin Nwe, Oo	Not mentioned/ Don't know	Observational study	Hospital	Yangon	Stool	cholrea confirmed by stool culture	low	Vibrio cholera (O140 & O1)							794/ 2434 (13%) V cholerae O1 and 319/ 2434 (40%) V. cholerae O139	Comparison of main features in children with cholera O1 and O139 in Yangon, Myanmar, 1996.
2020	Conference papers	Aung Phyo Oo	Adolescents and Adults (12 and above)	Observational study	Hospital	Yangon	Blood/ Serum	Typhoid diagnosed by blood culture	low	S.typhi							193 bacteria were isolated from 2029 blood samples.Out of 193 bacterial isolates, 52.8% (102 of 193) were Enterobacteriaceae. E. coli (50 isolates), Salmonella (1 isolate)	Occurrence of Enterobacteriaceae from Patients with Bloodstream Infections in Military Hospitals (Poster).
2020	Peer review journal (Int)	Win Pa Pa Aung	Adolescents and Adults (12 and above)	Observational study	Hospital	Yangon	Stool	stool microscopy	low	Ascaris	Hookworm	Trichuris trichiura					11% (22/108) patient had evidence of soil transmitted helminth. Of these, 14 (7%) Trichuris, 5(2%) hookworm, 3 (1%) Ascaris.	The Influence of HIV Status on the Burden and Clinical Manifestations of Gastrointestinal Pathogens in Yangon, Myanmar
1999	Peer review journal (Int)	Sai Cheong Lee	Adolescents and Adults (12 and above)	Case reports/series	Hospital	Yangon	Blood/ Serum	diagnosis confirmed by bacterial isolation from blood culture	low	B. pseudomallei							1 case of Melioidosis	Melioidosis with adrenal gland abscess
2014	Peer review journal (Int)	Aye, K. S	Child(Under 12)	Other	Hospital	Yangon	Others	Dengue viral RNA from each of the 4 dengue viruses (DENVs) was detected by reverse transcriptase polymerase chain reaction in 11 cases, and dengue viral proteins (envelope, NS1, or NS3) were detected in 1 or more tissues from all 13 cases	low	DENV							13 children who died of DHF	Pathologic highlights of dengue hemorrhagic fever in 13 autopsy cases from Myanmar
1975	Peer review journal (Int)	Aung Than, Batu	Not mentioned/ Don't know	Other	Hospital	Yangon	> one sample type	Ascaris larvae and ova in the core of bile-duct stones	low	Ascaris larvae/ ova	E coli						6 of 11 examined bile duct stones after acid-pepsin digestion were found to contain Ascaris larvae or ova from 13 autopsy	Ascaris larvae and ova in the core of bile-duct stones in Rangoon
1982	Conference papers	Tin Oo	Child(Under 12)	Intervention study	Hospital	Yangon	Don't Know	method of diagnosis not mentioned	not clear	DENV							288 DSS cases. It was concluded that there was no beneficial effect of using steroids in Dengue Shock Syndrome.	Single high dose therapy of steroid in dengue shock syndrme.
1993	Conference papers	Myo Aye	Child(Under 12)	Observational study	Hospital	Yangon	Blood/ Serum	cases were confirmed as recent dengue cases for viral serology.	high	DENV							43 cases with typical DHF rash available for the study.	A study on the significance of typical dengue rush in dengue patients in Yangon.
2017	Peer review journal (Int)	Douglass, J	Both (Child and Adult)	Observational study	Pop/ community survey	Mandalay	Blood/ Serum	A rapid field test for the presence of LF antigen was performed using an immunochromatographic immunochromatographic test (ICT) card (Binax Now, Alere, Waltham, MA, USA). This involved test (ICT) card	low	W.bancrofti							60 antigen-positive cases among 316 volunteers. 57 cases and 57 controls are followed up to assess lymphaedema.	Lymphatic Filariasis Increases Tissue Compressibility and Extracellular Fluid in Lower Limbs of Asymptomatic Young People in Central Myanma
2023	Peer review journal (Int)	Mya Myat Ngwe Tun	Child(Under 12)	Observational study	Hospital	Mandalay	Blood/ Serum	screening for Dengue was done using Dengue Combo NS1/IgM & IgG Kit. Tests for anti-DENV and anti-CHIKV IgM were performed to identify recent DENV and CHIKV infections by IgM capture ELISAs.Viral isolation using a mosquito cell line, viral RNA extraction and coventioanl one-step RT-PCR performed.	low	DENV	CHIKV						Out of 201 patients, 71 (35.3%) were only DENV-infected, 30 (14.9%) were only CHIKV-infected and 59 (29.4%) were coinfected with DENV and CHIKV.	Coinfection and circulation of chikungunya virus and dengue virus in pediatric patients in Myanmar, 2019
2021	Peer review journal (Int)	Mya Myat Ngwe Tun	Child(Under 12)	Observational study	Hospital	Mandalay	Blood/ Serum	dengue cases confirmed by positive rt-PCR. Genotyping performed on DENV isolates.	low	DENV							73% (148/202) of clinical dengue have confirmed dengue	Detection of genotype-1 of dengue virus serotype 3 for the first time and complete genome analysis of dengue viruses during the 2018 epidemic in Mandalay, Upper Myanmar
2016	Conference papers	Saw Myat Thwe	Both (Child and Adult)	Observational study	Hospital	Mandalay	Blood/ Serum	typhoid fever diagnosed by blood culture	low	Samonella							324 sample, 8 (4.5%) sample show Samonella typhi growth	Initiation of hospital-based active typhoid fever sentinel surveillance among suspected cases in Mandalay
2015	Peer review journal (Int)	Dickson, B. F.	Both (Child and Adult)	Observational study	Pop/ community survey	Mandalay	Blood/ Serum	one year and older were tested for antigenemia with rapid immunochromatographic card tests (ICT). A night-blood slide was done for those with positive ICT results to quantify microfilaremia.	low	W.bancrofti							Overall prevalence - 4.4% (45/1018) by ICT	The prevalence of lymphatic filariasis related hydrocele, lymphedema and infection in Mandalay Region, Myanmar
1995	Thesis/ dissertation	Than Kyaw	Child(Under 12)	Observational study	Pop/ community survey	Mandalay	Stool	E. histolytica diagnosed by stool microscopy	high	Ascaris lumbricoides	Trichuris trichura	Giardia intestinalis	Entamoeba histolytica	Entamoeba coli	Hymenolepis nana		400 children studied. Ascaris 76, Trichuris 9, Gidrdia 54, E histolytica 3, E coli 18, Hymenolepis 1	Helminthic infections among under five year old children in Kan Thar Yar Myo Thit. (1994).
1987	Peer review journal (Int)	Thein, Hlaing	Both (Child and Adult)	Observational study	Pop/ community survey	Mandalay	Stool	Microscopic examination of stools for eggs	low	Ascaris lumbricoides							mean monthly incidence of 20%, higher and more rapid return to previous prevalence and intensity of infection in children or ‘wormy’ persons than in adults or ‘non-wormy’ persons. Six-monthly chemotherapy definitely reduced intensity of infection in the children and adults whereas 12-monthly treatment lowered intensity in adults only.	Reinfection of people with Ascaris lumbricoides following single, 6-month and 12-month interval mass chemotherapy in Okpo village, rural Burma
2021	Peer review journal (Int)	Benjamin F. R. Dickson	Adolescents and Adults (12 and above)	Observational study	Pop/ community survey	Mandalay	Blood/ Serum	Screening using Binax Now Fila- riasis Immunochromatographic test (ICT) cards (Alere Inc, MA, USA). ndividuals who were antigen positive had a further 60 μl of finger-prick blood taken between 2200 and 0200 and applied to duplicate microscope slides using the three-line technique to assess for microfilaraemia (Mf ).	low	mf							2.63% (adjusted prevalence)	Risk factors for lymphatic filariasis and mass drug administration non-participation in Mandalay Region, Myanmar
1982	Peer review journal (Int)	Shield, M. J.	Both (Child and Adult)	Observational study	Hospital	Mandalay	Others	Contacts of leprosy cases (confirmed by skin test) were skin tested with a cell-free extract derived from M. leprae isolated from armadillos (LRA6)	low	Leprosy							LRA6 test was positive in 41% of Tuberculoid Leprosy, 6% of Boderline Lepromatous, 3% of Lepromatous, 8% of Lepromatous with tuberculosis, and 10% of tuberculosis patients. The results obtained with LRA6 are close to what one might expect of an M. leprae derived skin test preparation with the highest positivity being in TT patients.	THE EPIDEMIOLOGICAL EVALUATION, IN BURMA, OF THE SKIN-TEST REAGENT LRA6 - A CELL-FREE-EXTRACT FROM ARMADILLO-DERIVED MYCOBACTERIUM-LEPRAE .1. LEPROSY PATIENTS
2008	Conference papers	Myat Thu	Child(Under 12)	Observational study	Hospital	Mandalay	Don't Know	diagnosis method not mentioned	not clear	DENV							Among 196 cases, only one case was lost due to massive internal bleeding induding brain stem. The peak incidence was in September (114/196=58.16%) and most (122/166=62.24%) were from urban area	Dengue viral infection in paediatric unit, no.(1) Military Hospital(500 bedded), Meikhtila (2007).
2015	Peer review journal (Int)	Douglass, J.	Both (Child and Adult)	Observational study	Pop/ community survey	Mandalay	Blood/ Serum	filariasis screened and diagnosed by ICT.	low	filariasis							Infection rate was 17.8% in younger people (aged 10-17) and 23.08% in older participants (aged 18- 21).	Can we use simple physical measures to detect covert lymphedema in adolescents and young adults infected with lymphatic filariasis?
2014	Peer review journal (Int)	Mya Myat Ngwe Tun	Child(Under 12)	Observational study	Hospital	Mandalay	Blood/ Serum	Chikungunya diagnosed by serology and PCR testing	low	chikungunya virus							40.5% (47/116) had DENV infection, 6 (5.2%) had CHIKV IgM. CHIKV was isolated from 4 patients. 7 (6.0%) of the children had positive test results for IgM against CHIKV and DENV	Detection of East/Central/South African Genotype of Chikungunya Virus in Myanmar, 2010
2005	Peer review journal (MM)	Kyaw Zin Thant	Child(Under 12)	Surveillence study	Hospital	Mandalay	Blood/ Serum	The samples were divided into two panels. One panel was tested by anti-dengue virus IgM detection PA kit (Pentax Corporation, Tokyo, Japan), and another panel was tested by Dengue duo IgM and IgG rapid strip test	high	DENV							170/ 200 (81%) sample positive for (igG and/ IgM)	Introduction of dengue serosurveillance in Pyinmanar, Central Myanmar
2001	Thesis/ dissertation	Khin Aye, Mon	Child(Under 12)	Observational study	Hospital	Mandalay	Blood/ Serum	serology (detail not mentioned)	high	DENV							100 serologically proven DHF/ DSS cases	Prediction criteria for shock cases in dengue haemorrhagic fever at Mandalay Children Hospital.
1984	Peer review journal (Int)	Thein, Hlaing	Both (Child and Adult)	Observational study	Pop/ community survey	Mandalay	Stool	detection of Ascaris eggs in stool by microscopy	low	Ascaris lumbricoides							604 of the 783 people examined (77.1%) harboured A. lumbricoides and this result was higher than the 1969 survey (59.1%)	Epidemiology and transmission dynamics of Ascaris lumbricoides in Okpo village, rural Burma
2020	Conference papers	Aung Zaw Latt	Child(Under 12)	Observational study	Hospital	Mandalay	Blood/ Serum	genotyping by DNA sequencing	low	Chikungynya							19/47 were confirmed as positive for chikungunya by RT-PCR	Molecular detection and genotyping of Chikungunya virus isolates from neonates admitted to Yangon Children Hospital and Yankin Children Hospital, during 2019 outbreak (Poster)
2019	Conference papers	Aung Kyaw Kyaw	Child(Under 12)	Observational study	Hospital	Mandalay	Blood/ Serum	three NS1Ag plus anti-dengue IgG/IgM rapid tests were evaluated against WHO standarad methods (virus genome detection by RT-PCR, IgM and IgG ELISA)	low	DENV							140/202 patients (69.3%) could be definitely confirmed as DENV infection	Evaluation the commercially available three dengue rapid diagnostic test kits for diagnosis of primary and secondary dengue virus infection at the point-of-care in Myanmar
2013	Peer review journal (Int)	Mya Myat Ngwe	Child(Under 12)	Observational study	Hospital	Mandalay	Blood/ Serum	DENV IgM and IgG deteted by ELISA. Neutralizing activity of DENV-specific antibodies was determined by FRNT50 to confirm primary and secondary infections.	low	DENV							160 patients with DHF/dengue shock syndrome (DSS). By using IgM-capture ELISA, 139 cases were confirmed as DENV infections.	Serological characterization of dengue virus infections observed among dengue hemorrhagic fever/dengue shock syndrome cases in upper Myanmar
1977	Peer review journal (MM)	Thein, Dan	Not mentioned/ Don't know	Observational study	Pop/ community survey	Mandalay	Don't Know	clinical diagnosis of trachoma in endemic region	low	Chlamydia trachomatis							463 cases were examined and diagnosed trachomatous infection by two observers the Trachoma Control Project to determine the inter observer variation. Variation was found to be most obvious in the diagnosis of State 0 and IV. The resultant difference between the prevalence rates as determined by the two observers were 4.32% for active trachoma 12.96% for healed trachoma and 17.28% for total tracho…	Inter-observer variation in the diagnosis of trachoma under field conditions
2007	Peer review journal (Int)	Durkin, S. R.	Adolescents and Adults (12 and above)	Observational study	Pop/ community survey	Mandalay	Others	clinical diagnosis and trachoma graded according to WHO classification	low	Trachoma							prevalence of trachoma (TT and CO) was 2.6%.	Prevalence of Trachoma-Related Trichiasis and Corneal Opacity in Rural Myanmar. The Meiktila Eye Study
1983	Thesis/ dissertation	Tin Latt	Both (Child and Adult)	Observational study	Hospital	Mandalay	Stool	culture and isolation	low	E.coli (EPEC)	Salmonella	Shigella	Vibrio cholerae				Among 160 patients, bacterial organisms were isolated in 23 patients (14.3%). 19 EPEC, 2 Salmonella, 1 Shigella and 1 Cholera vibrio	A study of acute diarrhoeal diseases in M.G.H. with special regard to the causal bacterial organisms
1971	Conference papers	Mi Mi, Khin	Both (Child and Adult)	Observational study	Pop/ community survey	Mandalay	Blood/ Serum	The presence of arbovirus antibodies with particular reference to group B dengue (types 1,2,3,4, and Japanese encephalitis) and group A Ghikungunya virus were studied by means of the Haemagglutination I nhibition tests.	high	DENV (1,2,3,4)	Chikungunya						infection of both group B dengue viruses and group A Chikungunya viruses occurred during the monsoon in 3% of the people under study	Antibodies to arboviruses in human sera collected in Mandalay during the months of June 1968 and January and February 1969
2014	Thesis/ dissertation	Swe Zin Aung	Child(Under 12)	Observational study	Hospital	Mandalay	Others	culture and isolation	low	Vibrio cholerae							110 cases studied. Amont them, Vibrio cholerae was isolated from 31 cases (28%).	Antimicrobial susceptibility pattern of vibrio cholerae isolated from clinically suspected cholera cases
2012	Peer review journal (MM)	Aung Sann, Oo	Adolescents and Adults (12 and above)	Case reports/series	Hospital	Mandalay	Don't Know	One step rapid test for IgG and IgM antibodies	high	DENV							63 adult patients diagnosed to have dengue haemorrhagic fever (DHF) (n=46) and dengue shock syndrome (DSS) (n=17). One step rapid test for IgG & IgM antibodies for dengue virus infection was positive in 71.4% of the patients.	Clinical profile of dengue haemorrhagic fever in adults in PyinOoLwin Hospital in 2009
2018	Peer review journal (Int)	Dickson, B. F. R.	Both (Child and Adult)	Observational study	Pop/ community survey	Mandalay	Blood/ Serum	Household members one year and older were assessed for antigenaemia using immunochromatographic test cards and if positive, microfi- laraemia by night-time thick blood smear	low	W.bancrofti							Overall prevalence- 2.63% by antigenaemia and 1.03% by microfilaraemia	The prevalence of lymphatic filariasis infection and disease following six rounds of mass drug administration in Mandalay Region, Myanmar
2019	Conference papers	Mya Moe	Child(Under 12)	Observational study	Hospital	Mandalay	Blood/ Serum	participants was tested by IgG and IgM by RDT and then confirmed by IgG and IgM ELISA method for detection of dengue infection	high	DENV							330 children with clinical dengue tested by RDT and confirmed by ELISA. Pirmary dengue by RDT and ELISA were 7.6% and 14.8%, respectively. Secondary dengue by RDT and ELISA were 30% and 39%, respectively.	Assessment of Rapid Diagnostic Testing (RDT) and Enzyme-Linked Immuno-Sorbent Assay (ELISA) for diagnosis of dengue infection (Poster)
2017	Peer review journal (Int)	Masson, J.	Adolescents and Adults (12 and above)	Observational study	Pop/ community survey	Mandalay	Blood/ Serum	The Og4C3 antigen was detected in plasma using the commercially available TropBio Og4C3 kits	low	W.bancrofti							50/104 (48.1%) were positive for filariasis antigen by rapid antigen test.	Relative Performance and Predictive Values of Plasma and Dried Blood Spots with Filter Paper Sampling Techniques and Dilutions of the Lymphatic Filariasis Og4C3 Antigen ELISA for Samples from Myanmar.
1994	Conference papers	Nay, Linn	Adolescents and Adults (12 and above)	Outbreak investigation/report	Hospital	Mandalay	Blood/ Serum	typhoid fever confirmed by blood culture	low	Salmonella typhi							78 cadets admitted to hospital, two cases died of septicaemia	Epidemiological Investigation of Typhoid Fever in Pyin Oo Lwin
2020	Peer review journal (Int)	Aung Kyaw Kyaw	Both (Child and Adult)	Observational study	Hospital	Mandalay	Blood/ Serum	Chikungunya IgG/IgM combo rapid diagnostic test. IgM-positive sam- ples were confirmed by using an in-house CHIKV IgM capture ELISA. Viral RNA was extracted from pooled serum samples (15–20 samples/pool) of blood donors and from individual samples of patients by using the Viral RNA Extraction Kit (QIAGEN, https://www. qiagen.com). Conventional 1-step RT-PCR was per- formed by using the Invitrogen…	low	CHIKV							blood donor (3.2%), children (20.5%)	Chikungunya virus infection in blood donors and patients during outbreak, Mandalay, Myanmar, 2019
2019	Peer review journal (Int)	Kyaw, A. K.	Child(Under 12)	Observational study	Hospital	Mandalay	CSF	JEV infection, infection was confirmed when a CSF sample was not only positive by JEV IgM capture ELISA, but also by the presence of neutralizing antibodies against JEV at a titer > 1:10 and at a titer 4-fold higher than that against other flaviviruses.DENV infection was determined either by virus isolation or by monotypic antibody response (primary infection), which was defined as FRNT50 > 10 to…	low	DENV	JEV						123 cerebrospinal fluid (CSF) samples collected from these patients. By neutralization tests and/or virus isolation, four (3.3%) JEV- and one DENV-associated encephalitis cases (0.8%) were confirmed.	Japanese Encephalitis- and Dengue-Associated Acute Encephalitis Syndrome Cases in Myanmar
2011	Thesis/ dissertation	Kyaw Thu, Ya	Child(Under 12)	Observational study	Hospital	Mandalay	Blood/ Serum	IgM antibody or both IgG and IgM antibodies of ICT	high	DENV							296 dengue patients (IgM positive or both IgG & IgM positive)	Association between ABO blood groups and severity of dengue haemorrhagic fever in Mandalay Children's Hospital
2015	Conference papers	Saw Myat, Thwe	Child(Under 12)	Observational study	Pop/ community survey	Mandalay	Blood/ Serum	ChikungunyaIgM was investigated by using SD BIOLINE ChikungunyaIgM test device.	high	Chikungunya virus							Forty-one (13.7%) cases out of (300) were laboratory-proven Chikungunya virus infection.	Serological investigation of Chikungunya infection in Mandalay and Pyin Oo Lwin
2016	Peer review journal (Int)	Mya Myat Ngwe	Child(Under 12)	Observational study	Hospital	Mandalay	Blood/ Serum	confirmed by by DENV IgM, IgG capture ELISA. Viral isolation done by culture and rtPCR to detect serotype.	low	DENV (1,2,4)							Out of the 300 children, 175 (58.3%) and 183 (61%) were positive for anti-dengue IgM and anti-dengue IgG, respectively. Among the IgM positives, 41 (23.4%) had primary DENV infection. Thirty-nine DENV strains (23 DENV-1, 10 DENV-2 and 6 DENV-4) were successfully isolated after inoculation of the patient serum samples onto C6/36 cells. DENV 1 was the dominant serotype in the 2013 epidemic.	Characterization of the 2013 dengue epidemic in Myanmar with dengue virus 1 as the dominant serotype
1985	Conference papers	Than Swe	Both (Child and Adult)	Outbreak investigation/report	Not mentioned	Mandalay	Blood/ Serum	Serological investigation was done on the paired sera obtained during the outbreak.	high	DENV	Chikunggyunya	JEV					31.3% was confirmed as Chikunggunya virus infection, 12.25% was confirmed as Dengue virus infection and 6.12% as JE virus infection	An outbreak of unknown fever in Mandalay in 1984.
2013	Thesis/ dissertation	Thant Myat Win	Child(Under 12)	Observational study	Hospital	Mandalay	Others	clinical assessment	high	Dengue virus							75 children with dengue infection as diagnosed by WHO DHF/DSS criteria were enrolled to the study.	Serum albumin and lactate dehyrogenase in dengue infection
2010	Conference papers	Khaing Win, Htun	Not mentioned/ Don't know	Observational study	Not mentioned	Mandalay	> one sample type	skin smears were performed to assess bacillary index of MB and PB leprosy cases.	low	Leprosy							299 Leprosy cases taing MDT; 242 MB and 57 PB. 3.68% (11/299) HIV infection	Study of HIV prevalence in leprosy patients in central Myanmar
2007	Peer review journal (MM)	Kyaw, Oo	Not mentioned/ Don't know	Observational study	Pop/ community survey	Mandalay	Don't Know	disabled person affected by leprosy were studied	low	Leprosy							97 leprosy were interviewed to identify social stigma.	Stigmatization among disabled persons affected by leprosy
1929	Peer review journal (Int)	Jolly, G.	Both (Child and Adult)	Outbreak investigation/report	Pop/ community survey	Mandalay	Don't Know	method of diagnosis not clearly mentioned	not clear	Vibrio							992 cholera casess	The Value of Preventive Inoculation against Cholera: Some Figures from Burma
2019	Conference papers	Aung Kyaw Kyaw	Child(Under 12)	Observational study	Pop/ community survey	Mandalay	Blood/ Serum	Positive rt-PCR or anti-dengue IgM (ELISA)	low	DENV							9% (38/ 420) students confirmed as recent inapparent dengue infection.	Active screening of inapparent dengue virus infection among monastic school students in Mandalay in 2018
2001	Thesis/ dissertation	Ni Ni Than	Child(Under 12)	Observational study	Hospital	Mandalay	Blood/ Serum	serology (detail not available)	not clear	dengue virus							74 blood samples (DHF/DSS) tested by Haemagglutination method and Dip-S-Tick test. 57 positive by test (56 true positive and one false positive). Dip-S-Tick test has Sensitivity 93.3% and Specificity 92.8%.	A clinical profile of dengue haemorrhagic fever in Mandalay Children Hospital and sensitivity and specificity of BiP-S-Tick Test
2020	Peer review journal (Int)	Aung Kyaw Kyaw	Child(Under 12)	Observational study	Lab based	Mandalay	Blood/ Serum	Recent inapparent DENV infection was defined as individuals who were positive on either anti-DENV IgM or RT-PCR in this study	low	DENV							9% (38/420) were confirmed as recent inapparent DENV infection	Inapparent dengue virus infection among students in Mandalay, Myanmar
2020	Conference papers	Aung Kyaw Kyaw	Adolescents and Adults (12 and above)	Observational study	Hospital	Mandalay	Blood/ Serum	Chikungunya IgM/IgG combo test (LumiQuick, Diagnostics, Inc, USA) and viral genome detection by one step rt-PCR	low	Chikungynya							3.4% (17/500) of cases had laboratory confirmed CHIKV infection based on serology and molecular tests.	Screening of Chikungunya virus infection among blood donors in Mandalay General Hospital in 2019: Do we really need it?
2004	Thesis/ dissertation	Aye Aye, Han	Both (Child and Adult)	Observational study	Hospital	Mandalay	Others	Isolation of Vibrio cholerae by culture of rectal swab	low	Vibrio cholerae (O1 El Tor Ogawa)							Cholera isolated in 32% (129/399) of suspected cases	Typing and antibiotic susceptibility patterns of isolated vibrio cholerae from cholera cases in Mandalay Division
1980	WHO report/ bulletin	Dominguez, V. M.	Both (Child and Adult)	Intervention study	Pop/ community survey	Mandalay	Others	clinically diagnosed as lepromatus, borderline and intermediate leprosy cases	low	Leprosy							prevalence rate 32.6 per 1000 (1964-1968), prevalence rate 25.2 per 1000 (1969-1972)	EPIDEMIOLOGICAL INFORMATION ON LEPROSY IN THE SINGU AREA OF UPPER BURMA.
1971	Peer review journal (MM)	Tu, Margaret	Both (Child and Adult)	Observational study	Pop/ community survey	Mandalay	Stool	method of diagnosis not mentioned	not clear	Ascaris lumbricoides	Trichuris trichiura	Enterobius vermicularis	Hymenolepis nana	Entamoeba histolytica	E. coli		304 Mandalay dewllers. The total parasite rate was 62.2%, the total helminthic rate 61.5%, and the total protozoan rate 1%. The prevalence rates for the helminths Ascaris lumbricoides, Trichuris trichiura, Enterobius vermicularis (corrected) and Hymenolepis nana were 47.7, 23.3, 13.2 and 3.6% respectively. The rates for the protozoa Entamoeba Coli and E. histolytica were 1.1 and 0.3% respectively.	Intestinal parasitisms in Mandalay towndwellers
2020	Conference papers	Thein Thein Htwe	Child(Under 12)	Observational study	Hospital	Mandalay	Blood/ Serum	CareUs Dengue Combo test kit (WellsBio, Seoul, Korea) was used to check the NS-1 Antigen and Anti-DENV-IgM and IgG Antibodies. One step PCR performed for dengue serotyping	low	DENV							74/198 cases (37.4%) were confirmed as acute DENV infection	Serotypes identification of Dengue Viruses circulating in Mandalay 2019: A hospital-based descriptive study (Poster)
2017	Peer review journal (Int)	Masson, J.	Both (Child and Adult)	Observational study	Pop/ community survey	Mandalay	Blood/ Serum	plasma and DBS samples taken simultaneously from 92 people in Myanmar, of whom 37 (40.2%) were positive in a rapid antigen test.	low	filariasis							92 people in Myanmar, of whom 37 (40.2%) were positive in a rapid antigen test.	Concordance between Plasma and Filter Paper Sampling Techniques for the Lymphatic Filariasis Bm14 Antibody ELISA
2021	Conference papers	Aung Kyaw Kyaw	Child(Under 12)	Observational study	Hospital	Mandalay	Blood/ Serum	NS1Ag (+)ve, virus isolation and whole genome sequencing	low	DENV							Among 202 samples, 109/202 (53.9%) patients were positive for NS‐1 Ag, 90/202 (44.6%) for Anti‐DENV IgM and 103/202 (50.9%) for anti‐DENV IgG respectively. By Using Real‐time PCR assay, it was noted that 48 cases were positive for DENV‐1, 11 cases for DENV‐3 and 28 cases for DENV‐4	Complete genome analysis of Dengue Virus‐1 and characterization of dengue virus infection among paediatric patients in Mandalay, Upper Myanmar, 2018 (Poster)
2011	Thesis/ dissertation	Soe Thein Htike	Child(Under 12)	Observational study	Hospital	Mandalay	Don't Know	clinically diagnosed	high	dengue virus							258 DHF cases	Nutritional status and severity and outcome of dengue haemorrhagic fever in children
2021	Conference papers	Thet Htoo Aung	Adolescents and Adults (12 and above)	Observational study	Hospital	Mandalay	Blood/ Serum	All serum samples were tested for the presence of dengue NS1 antigen, dengue IgM and IgG by using Dengue Duo Rapid Test (SD Bioline, Korea). Dengue IgM positive samples were further analyzed by using one‐step RTPCR to detect dengue viral RNA	low	DENV							500 blood donors tested for dengue. 2 found to have Dengue IgM.	Dengue virus infection among blood donors in Mandalay General Hospital (Poster)
2019	Peer review journal (Int)	Aung Kyaw Kyaw	Child(Under 12)	Observational study	Hospital	Mandalay	CSF	neutralization tests and/or virus isolation	low	DENV	JEV						JEV (4.1%), DENV (1.6%)	Japanese encephalitis- and dengue-associated acute encephalitis syndrome cases in Myanmar
2004	Others	Aye, T. T.	Not mentioned/ Don't know	Outbreak investigation/report	Pop/ community survey	Mandalay	> one sample type	typhoid fever confirmed by blood culture	low	Salmonella typhi							Among 49 suspected cases, 33 were probable. Attack rate was 1.2%. Three cases had a positive culture for Salmonella typhi and were not drug resistant	Typhoid fever outbreak in Madaya Township, Mandalay Division, Myanmar, September 2000
2016	Conference papers	Jan, Douglass	Adolescents and Adults (12 and above)	Observational study	Pop/ community survey	Mandalay	Blood/ Serum	screened for LF infection using immumo-chromatographic test (ICT) card.	low	W.bancrofti							Of the 317 people screened, 61 (19.23%) were positive by ICT. Fifty positive cases and 50 age and gender matched negative cases were invited to participate in a longitudinal study	Early detection of lymphatic disturbance in adolescents infected with lymphatic filariasis.
2016	Conference papers	Ekins, S.	Child(Under 12)	Case reports/series	Hospital	Mandalay	Don't Know	not clearly mentioned	not clear	DENV							medical notes of 26 children presenting with DSS to Mandalay Children's Hospital in Myanmar during the rainy season (September 2015) were reviewed.	Common clinical features in children with dengue shock syndrome in myanmar: A case series
2022	Conference papers	K. Aung Kyaw	Child(Under 12)	Observational study	Hospital	Mandalay	Blood/ Serum	All samples were checked by FI-RDT as screening test and confirmed the infection by using gold standard test such as Enzyme Linked Immunosorbent Assay (ELISA) and conventional one-step Reverse Transcription Polymerase Chain Reaction (RT-PCR).	low	DENV							Among 204 patients, 111 cases (54.4%) could be definitely confirmed as DENV infection. All four serotypes of dengue viruses (10 DENV-1, 11 DENV-2, 1 DENV-3 and 19 DENV-4) were identified from 41 dengue confirmed patients and DENV-4 was dominant serotype.	Evaluation of the commercially available fluorescent immunoassay-based dengue rapid diagnostic test kit for diagnosis of acute dengue virus infection in clinical practice
2017	Conference papers	Saw Myat Thwe	Child(Under 12)	Observational study	Hospital	Mandalay	Stool	Chlorea diagnosed by stool culture	low	Cholera		Cryptosporidium					390 participants, 104 (26.7%) positive for cholera, 29/100 (29%) revealed rotavirus by SD bioline, 51 (13.1%) revealed cryptosporidium parvum infection all immunocompromised person.	Antimicrobial resistance of Vibrio cholerae among patients admitted for acute watery diarrhea in hospitals of Mandalay City
2009	Thesis/ dissertation	Naing Lin	Adolescents and Adults (12 and above)	Observational study	Hospital	Mandalay	Blood/ Serum	method of diagnosis not available	not clear	dengue virus							111 DHF cases	Clinical and haematological profiles of dengue haemorrhagic fever in MGH
2013	Thesis/ dissertation	Yin Min Tun	Child(Under 12)	Observational study	Hospital	Mandalay	Blood/ Serum	dengue serological test (Dengue IgM Ab )	high	Dengue							HDL levels were significant lower in Dengue patients than non-dengue patient, HDL and cholestrol were negatively correlated with severity	Serum lipid profile in children with dengue infection
2009	Peer review journal (MM)	Yee Yee, Lwin	Child(Under 12)	Observational study	Hospital	Mandalay	Blood/ Serum	A panel of samples (182 in number) was tested by PanBio Dengue Duo IgM and IgG ELISA tests.	high	DENV							A total of 570 blood samples were obtained from 484 clinically-diagnosed cases of dengue haemorrhagic fever (DHF). A panel of samples (182 in number) was tested by PanBio Dengue Duo IgM and IgG ELISA tests. Among the tested samples, 153 samples showed positive result for dengue antibody (either IgM alone or both IgM and IgG) which in turn indicated 84% laboratory-confirmed cases of dengue infecti…	Determination of dengue antibody among the children admitted to Mandalay Children Hospital.
2019	Peer review journal (Int)	Janet Douglass	Both (Child and Adult)	Observational study	Pop/ community survey	Mandalay	Blood/ Serum	A 10 ml venous blood sample was collected into a cooled ethylenediaminetetraacetic acid (EDTA) anticoag- ulant vacutainer (BD Biosciences, North Ryde, Australia) and used to confirm the LF antigen status of all partici- pants using Og4C3 ELISA (Cellabs, Australia)	low	mf							50 mf antigens positive cases	Preventive chemotherapy reverses covert, lymphatic-associated tissue change in young people with lymphatic filariasis in Myanmar
2019	Peer review journal (Int)	Douglass, J.	Both (Child and Adult)	Observational study	Pop/ community survey	Mandalay	Blood/ Serum	LF infection was screened using a rapid field immuno-chromatographic test (ICT) for the presence of W. bancrofti antigen (Binax Now, Alere, USA)	low	W.bancrofti							50 antigen-positive cases/ 104 screened. 50 positive cases and 46 negative cases were followed up.	Preventive chemotherapy reverses covert, lymphatic-associated tissue change in young people with lymphatic filariasis in Myanmar.
1973	Conference papers	Higashi, Noboru	Not mentioned/ Don't know	Other	Lab based	Mandalay	Don't Know	The trachoma agent was successfully isolated in 1970 from clinically diagnosed patients in Tawma Village, Sinkaing Township, Mandalay Division. Isolation was carried out in 6-8 day old embryonated hen's eggs by the yolk sac inoculation method. The trachoma agent was identified by its staining properties, growth characters in embryonated eggs, electron microscopic observation and toxicity in mice.	low	Trachoma agent							The trachoma agent was successfully isolated in 1970 from clinically diagnosed patients in Tawma Village	Biological characterization of trachoma agent isolated from Tawma Village (Mandalay Division).
2012	Thesis/ dissertation	Soe Moe Thu	Child(Under 12)	Observational study	Hospital	Mandalay	Blood/ Serum	clinically diagnosed	high	dengue virus							192 children with DHF included. 42 (21.9%) found to have G6PD deficiency	Association of glucose-6-phosphate dehydrogenase deficiency and severity of dengue haemorrhagic fever.
2019	Peer review journal (Int)	Aung Kyaw Kyaw	Child(Under 12)	Observational study	Hospital	Mandalay	Blood/ Serum	The disease was considered laboratory-confirmed DEN case if the patients had positive results on either DENV specific IgM capture ELISA or if the DENV RNA was detected from the patient serum.	low	DENV							DENV (69.3%, 140/202)	Evaluation of commercially available three dengue rapid diagnostic test kits for diagnosis of acute dengue virus infection at the point-of-care setting in Myanmar
2016	Peer review journal (Int)	Mya Myat Ngwe Tun	Child(Under 12)	Observational study	Hospital	Mandalay	Blood/ Serum	dengue strains isolation by inoculation of the patient serum samples onto C6/36 cells.	low	DENV 1	DENV 2	DENV 3					300 samples, 175 (58.3%) IgM positive of which 41 (23.4%) had primary infection, 183 (61%) positive for IgG, 39 DENV strains isolated, no correlation with clinical severity	Characterization of the 2013 dengue epidemic in Myanmar with dengue virus 1 as the dominant serotyp
2013	Peer review journal (Int)	Mya Myat Ngwe Tun	Child(Under 12)	Observational study	Hospital	Mandalay	Blood/ Serum	clinically to have DHF/DSS were examined using in-house IgM-capture ELISA	high	Dengue							139/160 were Dengue IgM positive by capture ELISA, of these 13 (14%) and 81 (86%) were determined to be primary and secondary DENV infections, respectively	Serological Characterization of Dengue Virus Infections Observed Among Dengue Hemorrhagic Fever/Dengue Shock Syndrome Cases in Upper Myanmar
2014	Peer review journal (Int)	Mya Myat Ngwe	Child(Under 12)	Observational study	Hospital	Mandalay	Blood/ Serum	All 116 serum samples were tested for IgM against CHIKV and DENV by using in-house IgM capture ELI- SAs and for IgG against CHIKV and flaviviruses by using in-house IgG indirect ELISAs. rtPCR was performed on strains isolated from culture.	low	Chikungunya virus	DENV						In 2010, chikungunya virus of the East Central South African genotype was isolated from 4 children in Myanmyar who had dengue-like symptoms.	Detection of East/Central/South African genotype of Chikungunya virus in Myanmar, 2010.
2017	Conference papers	MM Aye	Adolescents and Adults (12 and above)	Observational study	Pop/ community survey	Magway	Blood/ Serum	Blood samples obtained from the participants were tested for anti-leptospira antibodies using ICT	high	Leptospirosis							Of the total 210 samples, 12 blood samples (6%) were positive for anti-leptospira antibodies.	A study of seropositivity of Leptospira and associated factors among farmers. (Poster).
2020	Peer review journal (MM)	Hteik Htar Tin	Child(Under 12)	Observational study	Pop/ community survey	Magway	Stool	stool microscopy (direct wet mounts)	low	Ascaris lumbricoides	hookworm	Enterobius vermicularis					Overall proportion of soil-transmitted helminthiasis was 13.9% (27/ 194). The predominant helminth was Ascaris lumbricoides (12.9%), followed by hookworm (0.5%) and Enterobius vermicularis (0.5%)	Soil-transmitted helminthiasis and nutritional status of 2-5 year old children in Magway
2017	Conference papers	Nyi Nyi Yan, Zaw	Child(Under 12)	Case reports/series	Hospital	Magway	Don't Know	method of diagnosis not mentioned	not clear	DENV							This study was undertaken to assess the degree of hepatic involvement in dengue infection by measuring serum AST and ALT levels. Methods: This study was done in a total of 45 children with dengue infection	Serum aminotransferase enzyme levels in children with dengue virus infection.
2020	Conference papers	Hteik Htar Tin	Child(Under 12)	Observational study	Pop/ community survey	Magway	Stool	stool microscopy (direct wet mounts)	low	Ascaris lumbricoides	hookworm	Enterobius vermicularis					overall proportion of soil-transmitted helminthiasis was 13.9%(27/194)	Soil-transmitted helminthiasis and nutritional status of 2- 5 years children in Magway
2002	Conference papers	Zin Zin Thu	Child(Under 12)	Intervention study	Pop/ community survey	Magway	Don't Know	method of diagnosis not mentioned	not clear	Ascaris lumbricoides							96 primary school children age between 6-12 years infected with Ascaris lumbricoides. Albendazole appeared clearly to be the most effective drug with 100% cure rate. Mebendazole was also effective with the cure rate of 89.6%.	Comparative trial of mebendazole versus albendazole in Ascaris lumbricoides infected children
2015	Thesis/ dissertation	Nay Nwe, Htun	Child(Under 12)	Observational study	Hospital	Magway	Don't Know	dengue according to WHO Criteria (2012)	high	DENV							264 patients. 124 patients (47%) had DSS.	Factors Influencing Development of Dengue Shock Syndrome in Children Admitted to Magway Region General Hospital.
2010	Peer review journal (MM)	Khin Thuzar Htwe	Child(Under 12)	Observational study	Mixed (Hosp, Clinic/field)	Magway	Stool	Diagnosis confirmed by presence of cysts of protozoa and helminthic eggs in their stool samples.	low	Ascaris lumbricoides	Trichuris trichiura	Hymenolepis nana	Giadia intestinalis	Entamoeba histolytica			Detection of intestinal parasitic infestation among primary school children, Magway. 12.8% (24/188) had intestinal parastic infections. Ascaris lumbricoides (4/188, 2.1%), Trichuris trichiura (1/188, 0.5%) and Hymenolepis nana (1/188, 0.5%). Intestinal protozoa demonstrated were Giardia intestinalis (15/188, 8%) and Entamoeba histolytica (3/188, 1.6%).	Detection of intestinal parasitic infestation among primary school children, Magway
2012	Peer review journal (MM)	Nyein Nyein	Both (Child and Adult)	Observational study	Hospital	Magway	Stool	E. coli diagnosed by culture and isolation of stool specimens and PCR.	low	Escherichia coli							Out of the 93 Esch. coli isolates from 359 stool samples and 559 rectal swab, serotyping identified 28 enteropathogenic Esch. coli (EPEC), 13 enterotoxigenic Esch. coli (ETEC) and 8 enteroinvasive Esch. coli (EIEC). Forty-four isolates were nontypable. PCR assay showed only 5 EPEC, 8 ETEC and 8 enterohaemorrhagic Esch. Coli (EHEC) pathotype. The primers used in PCR assay were LTI-01 and LTI-02 fo…	Bacteriological profile, drug sensitivity and virulence gene patterns of diarrheagenic Escherichia coli from diarrhea cases in Magway Township
2017	Peer review journal (MM)	Wint Wint Phyu	Adolescents and Adults (12 and above)	Observational study	Pop/ community survey	Magway	Blood/ Serum	Blood samples obtained from the subjects were tested for anti-leptospira antibodies using Standard Diagnostic (SD) Bioline Immunochro- matographic test (ICT).	high	Leptospirosis							Out of a total of 210 samples, 12 (5.71%) were positi ve for anti -leptospira anti bodies (both IgM and IgG)	Seropositivity of Leptospira among Agriculture Workers
2017	Conference papers	Pyone Yadanar, Paing	Child(Under 12)	Observational study	Mixed (Hosp, Clinic/field)	Magway	Stool	microscopic examination of the stool with direct wet mount method	low	soil transmitted helminths							280 children. Overall proportion of STH was 1.79%. Moreover,	Proportion of soil transmitted helminthiasis among 5 to 12 year old school children and knowledge and practice of its risk behaviours in their main care providers in Kyauk San RHC
2019	Peer review journal (MM)	Khin Aye Mon	Both (Child and Adult)	Observational study	Clinic based	Magway	Stool	stool culture	low	hookworm	S. Stercoralis	T. trichuria					2.9% (10/345) stool samples are infected with soil transmitted helminths	Soil-transmitted helminth infection among villagers of Kan-Pyar village tract of Magway Township
2008	Conference papers	Le Le, Win	Not mentioned/ Don't know	Observational study	Pop/ community survey	Magway	Others	plantar ulcer care was studied among leprosy patients with foot disability grade 2.	low	Leprosy							101 Leprosy cases with foot disability were interviewed.	Underlying causes of poor plantar ulcer care among leprosy patients in Pakokku and Yesagyo Townships of disabilities survey project.
2012	Conference papers	Thae Thae, Min	Adolescents and Adults (12 and above)	Observational study	Hospital	Magway	Others	B. pseudomallei was isolated by culture	low	B. pseudomallei							2 B pseudomallei isolates from 307 patients sample. 3 B pseudomallei isolates from Yangon.	Burkholderia pseudomallei isolates from melioidosis cases in Magway Region, Myanmar
2021	Peer review journal (Int)	Khin Thuzar Kyaw	Adolescents and Adults (12 and above)	Case reports/series	Hospital	Magway	Others	identification of filarial adult worm containing numerous microfilariae of Wuchereria bancrofti in breat biopsy	low	Wuchereria bancrofti							a case of filariasis presenting with breast lump	Filariasis presenting as a breast lump
2022	Peer review journal (Int)	Eindra Aung	Child(Under 12)	Observational study	Pop/ community survey	Bago	Stool	diagnosis of STH infections was made using Kato Katz (KK) microscopy and real-time PCR (qPCR).	low	Ascaris lumbricoides	Trichuris trichiura	Hookworm					High prevalence of STH was identified in the study area with 78.8% of the schoolchildren infected with at least one STH by qPCR, and 33.3% by KK. The most prevalent STH was Trichuris trichiura, diagnosed by both KK (26.1%) and qPCR (67.1%), followed by Ascaris lumbricoides (15.5% KK; 54.9% qPCR). No hookworm infections were identified by KK; however, the qPCR analysis showed a high prevalence of …	High prevalence of soil-transmitted helminth infections in Myanmar schoolchildren
1992	Peer review journal (Int)	Linklater, J. M.	Child(Under 12)	Observational study	Pop/ community survey	Bago	Stool	parasite cysts and ova by light microscopy in faecal specimens	low	Ascaris lumbricoides	Trichuris trichuria						55 out of 73 children (75 per cent) were found to be infected with A. lumbricoides. Trichuris trichuria infections were found in 17 children, 16 of whom were also infected with A. lumbricoides.	Absorption of carbohydrate from rice in Ascaris lumbricoides infected Burmese village children.
2019	Peer review journal (Int)	Kay Thwe Han	Both (Child and Adult)	Observational study	Pop/ community survey	Bago	Stool	stool microscopy (Kato-Katz thick smear technique)	low	Ascaris	Hookworm	Trichuris trichiura	E. vermicularis	S. setrcoralis	Taenia	Schostosoma spp	overall prevalence (14.5% by direct wet mount method and 24% by K-K method)	Emerging neglected helminthiasis and determinants of multiple helminth infections in flood-prone township in Myanmar
2008	Peer review journal (MM)	Saw, Saw	Adolescents and Adults (12 and above)	Case reports/series	Pop/ community survey	Bago	Don't Know	qualitative study of people affected by leprosy	not clear	Leprosy							Among 38 PALs of lower social group, economic difficulties were their concerns more than social problems emanating from their disability. The study highlighted that improvement in the economic status of PAL could bring the person out of shadow. It was also found that allowing PALs, especially of lower social group, to participate in local social organizations by the community would discard away t…	Lights and shadows of people affected with leprosy in Sittaung Area, Myanmar
1999	Peer review journal (Int)	Khin Nwe, Oo	Not mentioned/ Don't know	Observational study	Pop/ community survey	Bago	Blood/ Serum	Sera from residents were examined using enzyme linked immunosorbent assay at a dilution of 1:300 for IgM antibodies to NT-P-BSA.	high	M. leprae							A total of 268 sera were tested with ELISA on the first year (2000) and 230 on the second year (2001). There were 62 (23.13%) seropositive and 206 (76.87%) seronegative patients in the first year. In the second year, 38 (16.52%) were seropositive and 192 (83.48%) were seronegative	Use of PGL-1 ELISA test for serodiagnosis of Mycobacterium leprae infected individuals in a highly prevalent village in Myanmar.
2022	Peer review journal (Int)	Hlaing Mya Win	Adolescents and Adults (12 and above)	Case reports/series	Hospital	Bago	Blood/ Serum	clinical disgnosis	high	Rickettsial disease							a case of Scrub Typhus reported diagnosed clinically by presence of Escher and respond to doxycycline treatment.	Scrub Typhus: Common but Neglected (Case Report)
2021	Peer review journal (Int)	Tierra Smiley Evans	Both (Child and Adult)	Observational study	Pop/ community survey	Bago	Blood/ Serum	serology (a bead-based MagPix (Luminex Cor- poration, https://www.luminexcorp.com) assay platform, developed at the US Army Medical Re- search Institute of Infectious Diseases, to detect specific IgG reactivity against the nucleoprotein of CCHFV) and molecular (PCR)	low	Crimean-Congo hemorrhagic fever virus							9.8% had exposure to CCHFV	Seroepidemiologic Survey of Crimean-Congo Hemorrhagic Fever Virus in Logging Communities, Myanmar.
2004	Peer review journal (MM)	Than Than Win	Child(Under 12)	Observational study	Hospital	Bago	Blood/ Serum	IgM and IgG were determinded with a capture immuno assay	high	DENV							146 clinically diagnosed DHF/DSS cases. ICT done in 25 cases. 12 confirmed DHF (7 primary infection and 5 secondary infection).	Dengue Haemorrhagic fever in Toungoo District (2002).
2019	Peer review journal (Int)	Kay Thwe Han	Both (Child and Adult)	Observational study	Pop/ community survey	Bago	Stool	Stool samples were collected from the participants in each para- sitology survey and were assessed for STH infection by trained laboratory technicians using the Kato-Katz method.	low	Ascaris lumbticoide	Trichuris trichiura	hookworm	Schistosoma spp.	O. viverrani/C. sinensis	Paragonimus spp		Prevalence of at least one helminth infection by direct wet mount method was 14.5%, whereas the K-K method identified the higher prevalence of helminth infection as 24%. Apart from STH (14%), zoonotic and food-borne trematodesTaenia spp. (0.7%) and Schistosoma spp. (3%) were detected	Emerging neglected helminthiasis and determinants of multiple helminth infections in flood-prone township in Myanmar
1992	Peer review journal (Int)	Myint, Tin	Both (Child and Adult)	Observational study	Pop/ community survey	Bago	Others	diagnosis of leprosy was made by WHO's four cardinal signs	low	Leprosy							estimated prevalence in Bago Township was 9.95 per 1000 population (95% CI: 7.11-12.78) and in Kawa it was 12.04 per 1000 population.	Estimation of leprosy prevalence in Bago and Kawa townships using two-stage probability proportionate to size sampling technique.
2019	Conference papers	Kay Thwe Han	Both (Child and Adult)	Observational study	Pop/ community survey	Bago	Stool	stool microscopy (Kato Katz technique)	low	soil transmitted helminths							prevalence of at least one helminth infection was 24% (168/698)	Emerging neglected helminthiasis and determinants of multiple helminth infections in Shwegyin Township, Myanmar: A cross-sectional study
1989	Peer review journal (Int)	Tin, Aye	Child(Under 12)	Observational study	Pop/ community survey	Bago	Stool	culture and isolation of stool	low	Escherichia coli	Shigella	Salmonella					The incidence of diarrhoea was highest in children under 3 years old and in the hot wet month when enterotoxigenic Escherichia coli was the predominant pathogen. Rotavirus was the commonest pathogen in the cool dry mouth but was absent in the hot wet month. Shigellae, salmonellae and campylobacter were isolated in both seasons, but were not significantly commoner in patients than in controls	Epidemiology and aetiology of acute childhood diarrhoea in Burma: A rural community survey
1995	Peer review journal (MM)	Mar Mar, Nyein	Child(Under 12)	Observational study	Pop/ community survey	Bago	Stool	The standard laboratory procedures were used for bacteriological methods	not clear	E.coli (ETEC)							Enterotoxigenic strains were isolated from 91 cases of diarrhoea and from 29 control cases.	Relationship between serogroups and enterotoxin production of Escherichia coli from children with diarrhoea.
2018	Peer review journal (Int)	Lakkhana Sadaow	Not mentioned/ Don't know	Other	Hospital	Bago	Stool	PCR and DNA sequencing of Ascaris eggs isolated from stool specimens	low	Ascaris							Thirty-eight human fecal samples containing Ascaris eggs were received from Thailand (n = 18), Lao PDR (n = 8), and Myanmar (n = 12). The study provided the first molecular identification of Ascaris eggs and adults recovered from humans and pigs in Thailand, Lao PDR, and Myanmar.	Molecular identification of Ascaris lumbricoides and Ascaris suum recovered from humans and pigs in Thailand, Lao PDR, and Myanmar
2004	Conference papers	Khin Nwe, Oo	Not mentioned/ Don't know	Observational study	Pop/ community survey	Bago	Blood/ Serum	anti IgM antibody to M. leprae specific PGL-1 antigen were monitored using indirect ELISA test. new cases of leprosy in this village were 1 multibacillary in 2001, 1 paucibacillary (PB) in 2002 and 1 (PB) in 2003	not clear	Leprosy							anti PGL-1 IgM seropositivity rates were 27.92%, 21.94%, 30.4% and 29.38% in 2000, 2001, 2002 and 2003 . The new cases of leprosy in this village were 1 multibacillary in 2001, 1 paucibacillary (PB) in 2002 and 1 (PB) in 2003.	Changes in the IgM antibodies to phenolic glycolipid-1 of Mycobacterium leprae among villagers of a high endemic area of leprosy in Myanmar
1980	Conference papers	Khin Myo Han	Not mentioned/ Don't know	Observational study	Hospital	Ayeyarwaddy	Blood/ Serum	Serological studies were made in 104 cases, of which 73 were found to be positive.	high	DENV							120 DHF cases. 73 patents with serology positive out of 104 cases.	Dengue haemorrhagic fever; Experiences in Bassein
1936	Others	Bozman, C. A.	Not mentioned/ Don't know	Outbreak investigation/report	Pop/ community survey	Ayeyarwaddy	Don't Know	method of diagnosis not mentioned	not clear	Vibrio cholera							550 (Myaungmya), 258 (Bassein), 790 (Pyapon), 438 (Maubin)	An Enquiry into an Outbreak of Cholera in Burma with Special Reference to the Value of Preventive Inoculation.
2019	Peer review journal (MM)	Hlaing Mya Win	Adolescents and Adults (12 and above)	Case reports/series	Hospital	Ayeyarwaddy	Blood/ Serum	DENV IgM (+), NS1Ag(-) and DENV IgG(-)	high	DENV							a case of dengue encephalitis in pregnant women	Dengue encephalitis in pregnant woman (Case Reports)
1969	Peer review journal (MM)	Hla Myint	Both (Child and Adult)	Observational study	Pop/ community survey	Ayeyarwaddy	Stool	method of diagnosis not mentioned	not clear	Ascaris lumbticoide	Trichuris trichiura						90.3% of all the individuals examined carried one or more parasites. Of the 10 species found, A. lumbricoides was the most prevalent (68.4%), with T. trichiura second (51.4%).	Intestinal parasitic infections in Bassein Township
2018	Peer review journal (Int)	Okka Kyaw	Both (Child and Adult)	Observational study	Pop/ community survey	Ayeyarwaddy	Stool	Agar plate culture method follow by molecular method	low	Strongyloides stercoralis	Hookworms						27/470 (5.7%) culture positive of which hookworms (4.2%), Strongyloides stercoralis (1.7%) others 0.2%)	Prevalence of strongyloidiasis in rural population of Kyaung Gone Township in Ayeyarwaddy Region
2018	Peer review journal (Int)	Zin Zayar Win	Adolescents and Adults (12 and above)	Observational study	Clinic based	Ayeyarwaddy	Blood/ Serum	the study used two recently developed and validated serological assays to detect B. pseudomallei–specific antibodies in 124 serum samples obtained from febrile patients	high	Burkholderia pseudomallei							3.2% of the samples exhibited reactivity profiles consistent with active B. pseudomallei infections	Use of rapid enzyme-linked immunosorbent assays for serological screening of melioidosis in Myanmar.
2020	Peer review journal (Int)	Julia C. Dun	Both (Child and Adult)	Observational study	Pop/ community survey	Ayeyarwaddy	Stool	Both stool microscopy (Kato-Katz thick smear technique) and PCR were performed to detect STH.	low	Ascaris	Hookworm	Trichuris trichiura					54% (qPCR) and 21% (Kato-Katz) any STH	The increased sensitivity of qPCR in comparison to Kato-Katz is required for the accurate assessment of the prevalence of soil-transmitted helminth infection in settings that have received multiple rounds of mass drug administration
2002	Conference papers	Win, Naing	Not mentioned/ Don't know	Observational study	Not mentioned	Ayeyarwaddy	Don't Know	method of diagnosis not mentioned	not clear	Dengue							Dengue Epidemics occurred in the country at 3-4 years intervals. In 1994 epidemic, many children are affected and case fatality is high. First DHF outbreak was in the Pathein and Myaungmya townships of Ayeyarwady Division & now the disease spread to other townships.	Current pattern of dengue haemorrhagic fever in Ayeyarwady Division
2015	Conference papers	Nyein Chan, Aung	Child(Under 12)	Intervention study	Mixed (Hosp, Clinic/field)	Naypyitaw	Stool	Modified Kato-Katz technique was used for parasitological analysis	low	Ascaris lumbricoides							170 children. Prevalence of ascariasis in initial, reassessment after 3,12,18 months and final assessment was 17.55%, 9%, 15.5%, 9.7% and 13.5% respectively.	Soil-transmitted helminth infections, Hematological analysis and growth among primary school children in Tha Pyay Chaung Village, Nay Pyi Taw: Reassessment after two years of preventive chemotherapy
2016	Conference papers	Nay Myo Aung	Child(Under 12)	Intervention study	Mixed (Hosp, Clinic/field)	Naypyitaw	Stool	Modified Kato-Katz technique was used for parasitological analysis	low	Ascaris lumbricoides							148 to 200 children. only Ascaris lumbricoides was found predominantly with the prevalence of 17.5% initially which fell to 1.2% at 36 months after deworming. No other helminth was found during this study period except for hookworm in one child during final assessment.	Longitudinal study of soil-transmitted helminth infections among primary school children at Tha-Pyay-Chaung village, Nay Pyi Taw.
2013	Conference papers	Nyein Chan, Aung	Child(Under 12)	Intervention study	Mixed (Hosp, Clinic/field)	Naypyitaw	Stool	Modified Kato-Katz technique was used for parasitological analysis	low	Ascaris lumbricoides							200 children. Prevalence of ascariasis in initial, interim and final assessment was 17.55%, 9% and 15.5% respectively.	Soil-transmitted Helminth Infections, Hematological Analysis and Growth among Primary School Children in Tha-Pyay -Chaung Village, Nay Pyi Taw: Reassessment after One Year of Preventive Chemotherapy
2018	Conference papers	Hein Min, Soe	Child(Under 12)	Intervention study	Mixed (Hosp, Clinic/field)	Naypyitaw	Stool	presence of STH were confirmed by Modified Kato-Katz techniquewas.	low	Ascaris lumbticoide	Trichuris trichiura	hookworm					Ascaris lumbricoides was found predominantly with the prevalence of 17.5% initially which fell to 2% at 60months after deworming. Hookworm was found only in one child during 36th month assessment and no hookworm during Final assessment. Trichuris trichiura was also found only in one child during final assessment.	Longitudinal study of soil-transmitted helminth infections among primary school children at Tha-pyay-chaung Village, Nay Pyi Taw
2010	Peer review journal (MM)	Khine Win, Htun	Both (Child and Adult)	Observational study	Not mentioned	Naypyitaw	Stool	method of diagnosis not clearly mentioned	not clear	E.coli	Shigella (dysentriae, sonnei)	Vibrio choldra					Escherichia coli (56.6%) , Shigella sonnei (8.6%), Shigella dysenteriae (5.9%), Vibrio cholera (5.9%) and other enterobacteriaceae.	Antibiotic Sensitivity Pattern of Bacterial Diarrhoea in Central Myanmar in 2009 (Paper)
2013	Conference papers	Nyein, Chan	Child(Under 12)	Observational study	Mixed (Hosp, Clinic/field)	Naypyitaw	Stool	Modified Kato-Katz technique was used for parasitological analysis	low	Ascaris lumbricoides							200 children. prevalence of helminthic infection was 17.5%.	Soil-Transmitted Helminthic Infections Among Primary School Children in Tha-Pyae Chaung Village in Tatkone Township, NayPyiTaw.
2019	Conference papers	Theint Theingi Htwe Aung	Child(Under 12)	Observational study	Hospital	Naypyitaw	Blood/ Serum	method of diagnosis not mentioned	not clear	DENV							39 dengue cases identified and their clinical features are studied.	Clinical profile of dengue fever in children at No. (2) DSOGCH (300-Bedded), Nay Pyi Taw
1981	Others	Hein, U. B.	Not mentioned/ Don't know	Intervention study	Pop/ community survey	Sagaing	Others	entropion cases caused by trachoma in endemic region of Myanmar treated surgically	low	Trachoma							68 trachcoma with entropion cases were treated surgically and followed-up. At the end of a follow-up period of 3 1/2 years the recurrence rate had been a satisfactory low 13%	Follow-up of entropion cases corrected by gray-line splitting operation in Sagaing township (Burma)
1948	Peer review journal (Int)	Willcox, P. H. A.	Adolescents and Adults (12 and above)	Case reports/series	Hospital	Sagaing	Blood/ Serum	serology (Weil Filex test)	high	Typhus							Case series of 493 of typhus fever in Troops during their advance from Imphal to Tamu and Kalewa was described regarding clinical presentation, complication, treatment and mortality.	MITE TYPHUS FEVER IN ASSAM AND BURMA, 1944-1946
1906	Peer review journal (Int)	McCarthy, P. A.	Both (Child and Adult)	Observational study	Pop/ community survey	Sagaing	Don't Know	clinically diagnosed	high	yaw (treponema pallidum)							431 cases of yaws in 1904.	Report on the Prevalence of Yaws in the Lower Chindwin District, Upper Burma
1998	Conference papers	Than Saw	Both (Child and Adult)	Observational study	Pop/ community survey	Tanintharyi	Stool	Enzyme Linked Immunosorbent Assay (ELISA) for the detection and measurement of IgG level of Entamoeba histolytica	low	Entamoeba histolytica							Antibody profile of Entamoeba histolytica in a defined community	Antibody profile of Entamoeba histolytica in a defined community
2010	Peer review journal (MM)	Meiji Soe, Aung	Not mentioned/ Don't know	Observational study	Lab based	Tanintharyi	Blood/ Serum	A total of 54 whole blood samples were tested for Chikungunya virus using ELISA and one step RT-PCR at Virology Section	low	Chikungunya virus							Out of 54 samples IgM ELISA was positive in 24 samples and PCR was positive for 11 samples. This study confirm the prevalence of Chikungunya virus infection in Myanmar particularly in Tanintharyi. Mon, Kayin and Yangon areas according to ELISA and PCR results	Immunological and Molecular Detection of Chikungunya Virus in National Health Laboratory, Myanmar (2009) (Original Article).
1946	Peer review journal (Int)	Sayen, J. J.	Adolescents and Adults (12 and above)	Observational study	Hospital	Kachin	Blood/ Serum	serology (Weil Filex test)	high	Rickettsia Orientalis							In this clinical study of 616 cases of scurb typhus, general picture of the disease, differentiating the mild and moderate illnesses which carried no significant mortality from severe and grave infections with a mortality of 25-50%. Clinical variation, clinicopathologic data , prognosis significance and correlation with chemical and ECG finding, complications and management were described.	SCRUB TYPHUS IN ASSAM AND BURMA - A CLINICAL STUDY OF 616 CASES
1946	Peer review journal (Int)	Mackie, T. T.	Adolescents and Adults (12 and above)	Observational study	Hospital	Kachin	Don't Know	method of diagnosis not clearly mentioned	not clear	R. tsutsugamushi							1041 cases	Observations on tsutsugamushi disease (scrub typhus) in Assam and Burma; preliminary report
1947	Peer review journal (Int)	Gordon E Davis	Adolescents and Adults (12 and above)	Observational study	Lab based	Kachin	Blood/ Serum	guinea pigs and white mice were used for the initial isolation of Rickettsia Orientialis strains	low	Rickettsia Orientalis							12 strain of Rickettsia Orientalis isolated from 12 soliders	Observations on tsutsugamushi disease (scrub typhus) in Assam and Burma: the recovery of strains of Rickettsia orientalis
2020	Peer review journal (Int)	Weilin Zeng	Child(Under 12)	Observational study	Pop/ community survey	Kachin	Stool	stool microscopy (Kato– Katz thick smear technique was used for quantitative de- termination of helminth ova)	low	Ascaris	Hookworm	Trichuris					32% (319/ 988) had soil transmitted helminth infections	Associations among Soil-Transmitted Helminths, G6PD Deficiency and Asymptomatic Malaria Parasitemia, and Anemia in Schoolchildren from a Conflict Zone of Northeast Myanma
1947	Peer review journal (Int)	Audy, J. R.	Adolescents and Adults (12 and above)	Observational study	Mixed (Hosp, Clinic/field)	Kachin	Blood/ Serum	serology (Weil-Felix reaction). Diagnosis is made by 1) location of patients before onset of fever, 2) presence of primary lesion (Escher) 3) generalized lymphadenopathy 4) rash 5) Antibody titer rose to significant level	high	Scrub typhus							616 cases	EPIDEMIOLOGY OF SCRUB TYPHUS IN ASSAM AND BURMA.
1972	Peer review journal (MM)	Khin Ohn, Lwin	Not mentioned/ Don't know	Observational study	Pop/ community survey	Kayar	Stool	method of diagnosis not mentioned	not clear	Ascaris lumbricoide	Trichuris trichiura	hookworm					63% were positive for parasites: 46.7% for Ascaris lumbricoides, 25% for Trichuris trichiura and 13% for hookworm.	Intestinal parasites in a rural subpopulation of Loikaw Township, Burma
1987	Conference papers	New Yin, Aung	Child(Under 12)	Case reports/series	Hospital	Kayin	Blood/ Serum	paired serology (detail method of diagnosis not metioned)	not clear	Japanese Encephalitis							Out of 14 cases of encephalitis admitted to childrens Ward, Pa-an Civil Hospital, Karen State, in July 1986, 6 paired sera, taken two weeks apart were sent to N.H.L and 5 were reported positive.	J.E. (Japanese Encephalitis), Sporadic in Karen State?
1976	Peer review journal (MM)	Kyaw Win	Adolescents and Adults (12 and above)	Observational study	Pop/ community survey	Mon	Stool	method of diagnosis not mentioned	not clear	Ascaris lumbricoides	Hookworm						It was found that Hookworm infections is an occupational hazard for the plantation workers. Hookworm infection is found not to be as sociated with anaemia in the populations studied. The intensity of Ascaris infection and the distribution of intestinal worm infections were studied and discussed.	A report on intestinal helminthic infections in Mon State
2002	Conference papers	Swe Swe Myint	Child(Under 12)	Observational study	Hospital	Mon	Don't Know	clinical diagnosis	high	DENV							2978 DHF/DSS cases admitted to Paediatric Unit of MGH during January to November 2001	An outbreak of dengue haemorrhagic fever in Mon State, Myanmar Medical, 2001.
2002	Conference papers	Swe Swe, Myint	Both (Child and Adult)	Observational study	Hospital	Mon	Blood/ Serum	Clinical diagnosis and grading was done according to WHO criteria	high	Dengue							28 DHF/DSS with encephalopathy cases (0.9% of DHF/DSS) admitted to Mawlamyaing General Hospital. DHF Grade 3 and above 15 (53.6%). Case fatality rate was 35.7% and most of them were less than 1 year old.	Dengue haemorrhagic fever with encephalopathy in Mon State, Myanmar, 2001
1996	Conference papers	Khin Myintzu, Han	Not mentioned/ Don't know	Outbreak investigation/report	Pop/ community survey	Mon	Don't Know	method of diagnosis not mentioned	not clear	Vibrio cholera O139							Cholera outbreak in Mawlamyine, Kyaik-Ma-Yaw, Chaungzon, and Mudon	A study on cholera outbreak in Mawlamyine Township
2010	Conference papers	Soe Thiha	Both (Child and Adult)	Surveillence study	Hospital	Rakhine	> one sample type	IgM detection was done by JE-Dengue Combo enzyme-linked immunosorbent assay (ELISA)	high	JEV							Out of 70 cases, 5 cases (7.14%) were JE IgM positive and all were from Rhakhine state.	Japanese encephalitis among hospitalized patients with acute encephalitis syndrome in some states & Divisions, Myanmar.
2009	Conference papers	Khin Yi, Oo	Child(Under 12)	Surveillence study	Lab based	Rakhine	CSF	JE IgM was detected using the Panbio Japanese Encephalitis - Dengue IgM Combo ELISA test and the X-Cyton JEV Chex ELISA kit for CSF.	high	JEV							6 JE cases in 2007 and 5 in 2008	Japanese encephalitis endemicity in Rhakhine State (2007-2008)
2006	Peer review journal (MM)	Khin Saw, Aye	Not mentioned/ Don't know	Observational study	Pop/ community survey	Rakhine	Blood/ Serum	Formol Gel Test (Aldehyde test) was evaluated for the diagnosis of kala-azar in rural areas against cases confirmed by ICT.	high	Leishmaniasis							4.5% (45/1000) in Rhakine by ICT, 3%(9/300) positive by Aldehyde test.	Aldehyde test (Formol-Gel test) in the diagnosis of kala-azar (visceral leishmaniasis).
2005	Conference papers	Khin Myat, Tun	Adolescents and Adults (12 and above)	Observational study	Pop/ community survey	Rakhine	Blood/ Serum	seropositive rate for visceral leishmaniasis by using rapid immunochromatographic strip assay (Kalazar Detect test kit).	high	Leishmaniasis							4% (40/1000)	Does Visceral leishmaniasis (Kala-azar) exist in Maungdaw Township, Myanmar-Bangladesh border area?
1997	Peer review journal (MM)	Chit Ko, Tin	Not mentioned/ Don't know	Other	Hospital	Rakhine	Blood/ Serum	sample of 151/ 266 of dengue suspected cases (57%) were sent for serological confirmation.	high	DENV							A total of 266 DHF suspected cases. 151 cases (57%) were sent for serological confirmation which revealed that 18 cases (11.9%) diagnosed as primary DHF and 61 (40.4%) as secondary DHF.	Retrospective study of dengue haemorrhagic fever patients in Sittway State Hospital
2020	Peer review journal (Int)	Nyein, Aye Myat	Adolescents and Adults (12 and above)	Case reports/series	Hospital	Rakhine	Others	Positive serology for Schistosoma mansoni	low	Schistosoma manosi							chronic schistosoma mansoni infection presented with cerebral vasculitis	Delayed onset cerebral vasculitis from chronic schistosoma mansoni infection in myanmar: A case report
2020	Conference papers	Toe Thiri Aung	Both (Child and Adult)	Observational study	Pop/ community survey	Rakhine	> one sample type	urine-Point-of-Care-Circulating Cathodic Antigen (urine-POC-CCA) rapid diagnostic test kit and the standard Kato-Katz (K-K) technique were used to confirm schistosomiasis	low	Schistosomiasis							164 children and 163 adult include. Evidence of active infection was detected by urine POC-CCA in < 6% of both children and adults	Prevalence of schistosomiasis in previously non-endemic rural community at the western part of Myanmar
2017	Peer review journal (Int)	Htin Zaw, Soe	Adolescents and Adults (12 and above)	Observational study	Pop/ community survey	Shan	Blood/ Serum	Serum samples of these patients were collected to detect IgM antibody against dengue virus and RT-PCR assay. Homology and phylogenetic tree based on the whole nucleotide sequence of PrM-C and NS5 gene of dengue virus were further analyzed.	low	schistosoma							23.8% (75/315) of tested samples positive for IgG antibody for schistostoma.	Detection of Schistosoma Antibodies and exploration of associated factors among local residents around Inlay Lake, Southern Shan State, Myanmar.
2020	Peer review journal (Int)	Yanchen Wu	Both (Child and Adult)	Observational study	Pop/ community survey	Shan	Stool	nested PCR amplification	low	Cryptosporidium	Giardia						1.74% (3/172) people are infected with cryptosporiasis and Giardia.	Identification of Uncommon Cryptosporidium viatorum (a Novel Subtype XVcA2G1c) and Cryptosporidium andersoni as Well as Common Giardia duodenalis Assemblages A and B in Humans in Myanmar
2017	Peer review journal (Int)	Htin Zaw Soe	Adolescents and Adults (12 and above)	Observational study	Pop/ community survey	Shan	Blood/ Serum	Schistosomiasis Serology Microwell ELISA test kits (IgG antibodies)	high	Schistosoma							75/315 (23.8%) was positive forIgG, Male OR 2 (1.5- 4.49%)	Detection of Schistosoma Antibodies and exploration of associated factors among local residents around Inlay Lake, Southern Shan State, Myanmar
1968	Peer review journal (MM)	Tu, Margaret	Adolescents and Adults (12 and above)	Observational study	Lab based	Shan	Stool	stool microscopy	low	Entamoeba histolytica	Ascaris lumbricoides	Hookworms	Taenia spp				. Entamoeba coli cysts were found in 10.29%, Ascaris eggs in 3.63%, hookworm eggs in 2.71% and Taenia eggs in 2.71%	Intestinal parasitisms in the Inthas
2000	Peer review journal (MM)	Thank Htike	Child(Under 12)	Outbreak investigation/report	Hospital	Shan	Blood/ Serum	not specified what kind of serology testing.	high	DENV							We studied 113 cases of serologically confirmed dengue hacmorrhagic fever cases. Only paired sera from 113 cases out 01 202 cases presented with lever with haemorrhagic manifestations were subjected to serological study.	An outbreak of fever with haemorrhagic manifestations Taunggyi Township, Myanmar, 1998
1995	Conference papers	Thein Htay, Win	Not mentioned/ Don't know	Intervention study	Pop/ community survey	Shan	Don't Know	method of diagnosis not mentioned	not clear	Dengue							DHF outbreak in Lashio was mainly concerned with (1) fluctuation of temp (humidity) favourable for mosquito breeding (2) and rapid population movement. Outbreak was strongly correlated to vector density.	A case of dengue outbreak in Lashio during July 1994 - October 1994
2021	Peer review journal (Int)	Teera Kusolsuk	Both (Child and Adult)	Observational study	Pop/ community survey	Thailand-Myanmar border	Stool	Kato’s thick smear technique and identified the Taenia species by multiplex PCR	low	Ascaris	Hookworm	Trichuris trichiura	Taenia				overall prevalence (42.7%), Ascaris lumbricoides (19.2%), followed by hookworm (7.2%), Trichuris trichiura (6.3%), Taenia spp. (2.8%), and minute intestinal flukes (1.7%).	Risk factors and prevalence of taeniasis among the Karen people of Tha Song Yang District, Tak Province, Thailand
2009	Others	Intarapuk, A.	Not mentioned/ Don't know	Observational study	Pop/ community survey	Thailand-Myanmar border	Stool	PCR-based assays were conducted to distinguish between Entamoeba histolytica (pathogenic) and Entamoeba dispar (non pathogenic)	low	E. histolytica							E. histolytica detected 22 out of 30 samples	Identification of Entamoeba histolytica and Entamoeba dispar by PCR assay of fecal specimens obtained from Thai/Myanmar border region
2006	Peer review journal (Int)	Ellis, R. D.	Adolescents and Adults (12 and above)	Observational study	Hospital	Thailand-Myanmar border	Blood/ Serum	Leptospirosis (Cases with an MAT titer of > 800 on a single sample or > fourfold change between acute and convalescent titers were considered to be positive for leptospirosis).DENV and JEV (All cases with paired samples available were tested for IgG and IgM anti- bodies for dengue and Japanese encephalitis by an in-house ELISA.Acute cases were defined as > 40 IgM antibody units with a rise in tit…	low	DENV	Leptospirosis	spotted fever group	murine typhus	scrub typhus	typhoid		A total of 613 adults were enrolled from June 1999 to March 2002. Cases were classified based on clinical findings and laboratory results. An etiologic diagnosis was made for 48% of subjects. Malaria was the most common diagnosis, accounting for 25% of subjects, with two-thirds Plasmodium falciparum. Serologic evidence for leptospirosis was found in 17% of subjects. Other etiologic diagnoses incl…	Causes of fever in adults on the Thai-Myanmar border.
2021	Peer review journal (Int)	Yukiya Kurahashi	Child(Under 12)	Observational study	Hospital	Thailand-Myanmar border	Blood/ Serum	Dengue was diagnosed when the patients met the clinical criteria for dengue10 and had a positive confirmatory labo- ratory test for dengue (i.e. dengue nonstructural protein 1 [NS1] or dengue immunoglobulin M [IgM])	low	DENV							75 cases of dengue	Association of undernutrition with dengue, malaria and acute diarrhea among children in a Thai-Myanmar border.
2003	Peer review journal (Int)	Nuchprayoon S	Both (Child and Adult)	Observational study	Clinic based	Thailand-Myanmar border	Blood/ Serum	night time blood smear and W. bancrofti specific Og4C3 Ag	low	Wucheria bancrofti							The microfilarial rate determined by microscope was 6% and the W. bancrofti-specific Og4C3 antigenaemia rate was 22%, while the specific anti-filarial IgG4 antibody rate was 54%	Prevalence of bancroftian filariasis on the Thai-Myanmar border
2008	Peer review journal (Int)	Maneeboonyang, W.	Child(Under 12)	Observational study	Pop/ community survey	Thailand-Myanmar border	Stool	not clearly menioned	not clear	Whipworm	Hookworm	Roundworm					The current study aimed to reexamine infections in the same area 2 years later. Intestinal-helminth infection remained unchanged, and whipworm still predominated. Whipworm, hookworm, and roundworm, were the top 3 helminths found in this area. On the other hand, intestinal protozoan infections increased from 26.4 to 43.0%, with more cases infected by both non-pathogenic (Entamoeba coli and Endolim…	Reexamination of parasitic infections in Karen children on the western border of Thailand: two-year follow-up
2019	Peer review journal (Int)	Vivornpun Sanprasert	Adolescents and Adults (12 and above)	Observational study	Pop/ community survey	Thailand-Myanmar border	Don't Know	genotyping and PCR	low	M. bancrofti							51 filariasis cases and 37 controls were studied.	The Genetic Polymorphisms of 24 Base Pair Duplication and Point G102S of Human Chitotriosidase to Bancroftian Filariasis at the Thai⁻Myanmar Border
2008	Peer review journal (Int)	Rukmanee P.	Both (Child and Adult)	Observational study	Pop/ community survey	Thailand-Myanmar border	Stool	stool microscopy	low	E. histolytica	T. trichiura	hookworms	Ascaris lumbricoides	G. lamblia			from 1,953 stool samples, It was found that the older age group had a higher risk of E. histolytica/E. dispar, T. trichiura and hookworm infections; this might be associated with immunosuppression, in contrast, A. lumbricoides and G. lamblia infections had lower risk, which might be due to raised immunologic status. Gender was significantly associated with hookworm infection. The structural mater…	Factors associated with intestinal parasites among households in Ratchaburi Province, Thai-Myanmar border area
2003	Peer review journal (Int)	Philippe Parola	Adolescents and Adults (12 and above)	Other	Clinic based	Thailand-Myanmar border	Blood/ Serum	paired serology (Indirect immunofluorescent assay)	low	Rickettsia Orientalis	Rickettsia typhi	Rickettsia felis					low	Emerging rickettsioses of the Thai-Myanmar border
2015	Peer review journal (Int)	Martin, D.	Adolescents and Adults (12 and above)	Observational study	Pop/ community survey	Thailand-Myanmar border	Blood/ Serum	individuals enrolled have been tested for antibody responses against antigens from Strongyloides (NIE), cysticercosis (T24H), and LF (Bm14, Bm33 and Wb123) using the Luminex multiplex platform.	low	cysticercosis	strongyloides						5% reacted against T24H(cysticercosis) and seropositivity against Strongloides (15%).	Evaluation of seroprevalence of parasitic diseases in U.S-bound refugees from Burma (Myanmar)
2014	Peer review journal (Int)	Cindy S.Chu	Adolescents and Adults (12 and above)	Case reports/series	Hospital	Thailand-Myanmar border	Blood/ Serum	B. pseudomallei isolates from both cases were obtained using the BacT/Alert® 3D automatic blood culture system.	low	B. pseudomallei							2 cases of melioidosis	Two fatal cases of melioidosis on the Thai-Myanmar border.
2011	Peer review journal (Int)	Gabrielle A. Yeaney	Adolescents and Adults (12 and above)	Case reports/series	Hospital	Thailand-Myanmar border	Others	head MRI	low	Taenia solium							Case report of a 46 year old refugee from Burma to US with Neurocysticercosis who present with tonic clonic seizures	Case 163: Solitary Neurocysticercosis
2014	Peer review journal (Int)	Cindy S. Chu	Adolescents and Adults (12 and above)	Case reports/series	Hospital	Thailand-Myanmar border	Blood/ Serum	melioidosis diagnosed by bllood culture	low	Melioidosis							2 case report of melioidosis	Two fatal cases of melioidosis on the thaimyanmar border
2013	Peer review journal (Int)	Okada, K	Adolescents and Adults (12 and above)	Case reports/series	Hospital	Thailand-Myanmar border	Stool	PCR of the isolate	low	Vibrio Cholera							MS6, new Vibrio cholerae O1 isolate with noval Genetic background. This case was probably an episode of sporadic cholera from indigenous V. cholerae O1, such as US Gulf Coast and Australian clones, which are mainly associated with environmental sources	Vibrio cholera O1 isolate with novel genetic Background, Thailand-Myanmar
2010	Peer review journal (Int)	McGready, R.	Adolescents and Adults (12 and above)	Observational study	Clinic based	Thailand-Myanmar border	Blood/ Serum	Rickettsia dieseases were defined by positive PCR results and/or in vitro isolation of Rickettsia spp and/or positive reference serology (a 4-fold rise in IgM and/or IgG antibody titre between acute and convalescent serum samples by IFA). Leptospirosis by fourfolds raise in antibody titer by microscopic agglutination test (MAT) and/or isolation in vitro of Leptospira organisms). Dengue infection …	low	Dengue	Scrub typhus	Murine typhus	Salmonella typhi	Leptospirosis			11 scrub, 14 murine and 1 both. 20 dengue. 5 leptospirosis. 2 S typhi	Arthropod Borne Disease: The Leading Cause of Fever in Pregnancy on the Thai-Burmese Border.
2006	Peer review journal (Int)	Vanaporn Wuthiekanum	Adolescents and Adults (12 and above)	Observational study	Hospital	Thailand-Myanmar border	Blood/ Serum	Antibodies were detectable by indirect haemagglutination assay (IHA)	high	B. pseudomallei							The proportion of adults with any detectable titer was 78% (757 of 968). An IHA titer ⱖ 1:160 is commonly used in Thailand to support a diagnosis of melioidosis in patients with clinical features consistent with this diagnosis. Sixty-nine (7%) adults in this study had an IHA titer ≥1:160.	Short report: Melioidosis in Myanmar: Forgotten but not gone?
2021	Peer review journal (Int)	Aulia Rahmi Pawestri	Both (Child and Adult)	Observational study	Pop/ community survey	Thailand-Myanmar border	Stool	stool microscopy and culture, PCR	low	E. coli	E.histolytica	Helminths	Giardia duodenalis				y higher prevalence of intestinal protozoa was found during rainy (65%) compared to dry (30%) season (P < 0.001). Prevalence of helminths were 4.9% (rainy) and 8.2% (dry) seasons, respectively	Seasonal prevalence, risk factors, and One Health intervention for prevention of intestinal parasitic infection in underprivileged communities on the Thai-Myanmar border.
2011	Peer review journal (Int)	Watthanaworawit, W.	Adolescents and Adults (12 and above)	Other	Clinic based	Thailand-Myanmar border	Blood/ Serum	valuated the performance of real-time reverse transcriptase (rRT)-PCR, NS-1 antigen and IgM antibody tests to confirm dengue virus infection in acute blood specimens.	low	DENV							229 patients were examined. All patients met the WHO clinical case definition for acute dengue infection. One hundred and sixty two patients (71%) returned for the follow-up specimen collection visit and were considered further. Of the 162 patients included in the current analysis, 72 patients (44%) were given a laboratory confirmed diagnosis of dengue infection by paired serology.	A prospective evaluation of diagnostic methodologies for the acute diagnosis of dengue virus infection on the Thailand-Myanmar border
2018	Peer review journal (Int)	Elise M. O'Connell	Both (Child and Adult)	Observational study	Pop/ community survey	Thailand-Myanmar border	Stool	Stool extraction , qPCR and sequencing	low	Ancylostoma duodenale	Necator americanus						1839 refugees, 4330 samples, hookworm infection (any type) was high (25.9 -32.8%)	Ancylostoma ceylanicum Hookworm in Myanmar Refugees, Thailand, 2012–2015
2010	Peer review journal (Int)	Bhumiratana, A.	Adolescents and Adults (12 and above)	Observational study	Pop/ community survey	Thailand-Myanmar border	Blood/ Serum	Giemsa-stained blood film and antigenemia was confirmed using the NOW® ICT Filariasis card test	low	W.bancrofti							14 antigenemic out of 1133 filariasis cases (7 MF+/Ag+ and 7 Mf-/Ag+)	Imported bancroftian filariasis: Diethylcarbamazine response and benzimidazole susceptibility of Wuchereria bancrofti in dynamic cross-border migrant population targeted by the National Program to Eliminate Lymphatic Filariasis in South Thailand
2003	Peer review journal (Int)	Wongsrichanalai, C.	Both (Child and Adult)	Case reports/series	Hospital	Thailand-Myanmar border	Blood/ Serum	paired serology (Microscopic Agglutination Test)	low	Leptospirosis							two cases of malaria from an area of Thailand on the Thailand-Myanmar border with compelling serologic evidence of simultaneous acute leptospirosis were reported	Co-infection with malaria and leptospirosis
2003	Peer review journal (Int)	Nuchprayoon S	Both (Child and Adult)	Observational study	Clinic based	Thailand-Myanmar border	Blood/ Serum	Og4C3 ELISA and an ICT (immunochromatography) Filariasis test	low	Wucheria bancrofti							Obj: comparison of 2 antigen detection assays for Wuchereria bancrofti infection (Og4C3 ELISA and ICT). Microfilarial rate was 3.3% . Og4C3 detect 19.1% while ICT detect 12.7%. Both test can detect all microfilaremic cases.	Comparative assessment of an Og4C3 ELISA and an ICT filariasis test: A study of Myanmar migrants in Thailand
2005	Peer review journal (Int)	Bhumiratana, A.	Adolescents and Adults (12 and above)	Observational study	Pop/ community survey	Thailand-Myanmar border	Blood/ Serum	For the diagnosis of active W. bancrofti in- fection, two commercially available anti- gen (Ag) capture detection methods were used	low	W. bancrofti							19.9% (86/433) positive filariasis by ICT filariasis. 30.2% (131/433) positive by Og4C3 ELISA.	Border and imported bancroftian filariases: Baseline seroprevalence in sentinel populations exposed to infections with Wuchereria bancrofti and concomitant HIV at the start of diethylcarbamazine mass treatment in Thailand
2015	Peer review journal (Int)	McCleery, E. J.	Adolescents and Adults (12 and above)	Observational study	Mixed (Hosp, Clinic/field)	Thailand-Myanmar border	> one sample type	Fecal samples were concentrated by sedimentation and examined by light microscopy for Taenia sp. Eggs.Human blood was analyzed by EITB for antibodies against recombinant antigens specific to T. solium tapeworms (rES33) and cysticerci (rT24) (12,13)	low	Taeniasis							Of 552 fecal samples, 18 (3.3%) ested positive for taeniasis. 29/ 671 (4.3%) blood samples were seropositive for antibodies against T. solium cysticerci by using EITB rT24.	Taeniasis among refugees living on Thailand-Myanmar border, 2012
2021	Peer review journal (Int)	Tobias Brummaier	Adolescents and Adults (12 and above)	Observational study	Clinic based	Thailand-Myanmar border	Stool	identification of ova and lava by microscopy (wet mounts) method	low	Ascaris	Hookworm	Trichuris trichiura	small liver fluke				47.6% of all samples contained at least one human pathogenic helminth species. Hookworm (23.9%), Trichuris (17.3%), Ascaris (9.1%) and small liver fluke (13.7%).	Improved detection of intestinal helminth infections with a formalin ethyl-acetate-based concentration technique compared to a crude formalin concentration technique
2017	Peer review journal (Int)	Brummaier, T.	Both (Child and Adult)	Other	Hospital	Thailand-Myanmar border	Blood/ Serum	Diagnosis was based on clinical symptoms in conjunction with a positive rapid test or a pathognomonic eschar lesion	high	O. tsutsugamushi							857 patients were included, of which 488 were adults and 369 were children.	Clinical manifestations and treatment outcomes of scrub typhus in a rural health care facility on the Thailand-Myanmar border
2008	Peer review journal (Int)	K plewes	Adolescents and Adults (12 and above)	Observational study	Clinic based	Thailand-Myanmar border	Blood/ Serum	serology (detail not mentioned)	not clear	Syphilis							the seroprevalence of HIV and syphilis were 0.2% (one of 500) (95% CI 0–1.1) and 0% (0 of 404) (95% CI 0–0.9) in 1997; and 0.4% (two of 500) (95% CI 0.1–1.4) and 0.4% (three of 741) (95% CI 0.1–1.2) in 2005, respectively; aspects of Karen culture and isolation (geographical and political) had a significant protective role from HIV and STI	Low seroprevalence of HIV and syphilis in pregnant women
2012	Peer review journal (Int)	Rapeepun Prasertbun	Child(Under 12)	Observational study	Pop/ community survey	Thailand-Myanmar border	Stool	giardia infections diagnosed by microscopy and real time PCR	low	Giadia lamblia							10 (7.69%) and 40 (30.77%) of 130 stool samples were positive for G. duodenalis by microscopy and real-time PCR respectively	Real-time PCR: Benefits for detection of mild and asymptomatic giardia infections
2021	Peer review journal (Int)	Tobias Brummaier	Adolescents and Adults (12 and above)	Other	Clinic based	Thailand-Myanmar border	Stool	A formalin concentration method was used to examine faecal sample to detect ova and lava of STH (wet mounts microscopy)	low	Ascaris	Hookworm	Trichuris trichiura					21.2% (2702/12742) had a confirmed infectionn with Ascaris, hookworm and trichuris or combination .	Burden of soil-transmitted helminth infection in pregnant refugees and migrants on the Thailand-Myanmar border: Results from a retrospective cohort
2019	Peer review journal (Int)	Julia C. Dun	Both (Child and Adult)	Intervention study	Pop/ community survey	Multiple	Blood/ Serum	stool microscopy (Kato-Katz thick smear technique)	low	Ascaris	Hookworm	Trichuris trichiura					27.9% (146/ 523) had any helminth infection at baseline.	Soil-transmitted helminth reinfection four and six months after mass drug administration: Results from the delta region of Myanmar.
2017	Peer review journal (Int)	Kyaw, A. K.	Both (Child and Adult)	Surveillence study	Hospital	Multiple	Blood/ Serum	In-house DENV-specific IgM capture ELISA and indirect anti-flavivirus IgG ELISA were done on all serum samples. NS1 antigen from serum samples was detected by using Dengue NS1 Rapid Test Kit. Viral isolation and serotyping was carried out. Plaque assay, PCR and gene sequencing were also done.	low	DENV							By serology and molecular techniques, 280/332 (84.3%) were confirmed as dengue patients.	Clinical, virological and epidemiological characterization of dengue outbreak in Myanmar, 2015
2017	Peer review journal (Int)	Julia C. Dunn	Adolescents and Adults (12 and above)	Observational study	Pop/ community survey	Multiple	Stool	stool specimen which was assessed for STH infection by the Kato-Katz method.	low	Ascaris lumbticoide	Trichuris trichiura	hookworm					The prevalence of infection with at least one STH was 27.81% (198/712). Trichuris trichiura (18.12%), hookworm (8.71%) and A. lumbricoides (5.34%).	A cross-sectional survey of soil-transmitted helminthiases in two Myanmar villages receiving mass drug administration: Epidemiology of infection with a focus on adult
1974	WHO report/ bulletin	Khai Ming, C	Child(Under 12)	Surveillence study	Hospital	Multiple	Blood/ Serum	dengue and chikungunya was diagnoed by HI test and complement fixation testes on paired serum.	low	DENV	Chikungunya						347 (16.8 %) had dengue, 510 (24.7 %) had chikungunya infections, 55 (2.7 %) had both.	Clinical and laboratory studies on haemorrhagic fever in Burma, 1970-72.
2020	Peer review journal (Int)	Jessica R. Webb	Not mentioned/ Don't know	Surveillence study	Hospital	Multiple	Don't Know	culture of clinical specimens	low	B. pseudomallei							9 isolates of b. pseudomallei isolates were sequenced	Myanmar Burkholderia pseudomallei strains are genetically diverse and originate from Asia with phylogenetic evidence of reintroductions from neighbouring countries
2018	Peer review journal (Int)	Peter Steinmann	Not mentioned/ Don't know	Observational study	Pop/ community survey	Multiple	Don't Know	method of diagnosis not mentioned	not clear	Leprosy							2 year after Leprosy PEP (LPEP) program in 7 countries, 89%(123,311) administered Single dose rifampicin. SDR is safe and can be integrated into routines program, well accepted by patients, index and health workforce	The Leprosy Post-Exposure Prophylaxis (LPEP) programme: update and interim analysis
1972	Conference papers	Tun Aung, Kyaw	Both (Child and Adult)	Observational study	Pop/ community survey	Multiple	Don't Know	physical examination	low	Chlamydia trachomatis							Anti-Trachoma programme showed a marked reduction in active trachoma prevalence. In Myingyan active trachoma rate falls from 75.7 per cent ill initial examination to 23.5 in second follow-up examination. Active trachoma is reduced to I 1.8% from 38.2% in Meikt ila and hat of Yamethin falls from 28.0 per cent to 10.0%	Clinical evaluation of trachoma mass treatment in Burma
2021	Peer review journal (Int)	Elizabeth Ajema Chebichi Luvai	Both (Child and Adult)	Observational study	Pop/ community survey	Multiple	Blood/ Serum	Antibody screening was performed with in-house anti-CHIKV IgG and IgM ELISA. A neutralization assay was used as a confirmatory test.	low	CHIKV							The seroprevalence of anti-CHIKV IgM and anti-CHIKV IgG was 8.9% and 28.6%, respec- tively, with an overall seropositivity rate of 34.5%. Seroprevalence in 2013, 2015, and 2018 was 32.1%, 28.8%, and 37.3%, respectively.	Evidence of Chikungunya virus seroprevalence in Myanmar among dengue- suspected patients and healthy volunteers in 2013, 2015, and 2018.
2019	Conference papers	Aye Mya Thu	Child(Under 12)	Observational study	Lab based	Multiple	> one sample type	detecting anti-JEV IgM in both serum and cerebrospinal fluid (CSF) by enzyme-linked-immunosorbent-assay (ELISA)	low	JEV							10.2% (11/108) of AES cases had confirmed JEV infection	Occurrence of Japanese Encephalitis cases among clinically suspected acute encephalitis syndrome patients in Myanmar
2018	Peer review journal (Int)	Myo Pa Pa Thet Hnin Htwe Aung	Both (Child and Adult)	Observational study	Pop/ community survey	Multiple	Stool	agar culture method (and PCR) was used for detection of S. stercoralis. Presence of STHs other than S. stercoralis was assessed by direct wet mount microscopy.	low	Strongyloides stercoralis							Strongyloides stercoralis was identified in 40 out of 703 participants (5.7% overall prevalence). Htantabin (14.4%). Thabaung (2.2 ) and Thanlyin(2.5%).	Prevalence and associated risk factors of Strongyloides stercoralis infection in Lower Myanmar.
2019	Conference papers	Mo Mo Win	Not mentioned/ Don't know	Surveillence study	Hospital	Multiple	Don't Know	culture and isolation of the organism from clinical specimen	low	B. pseudomallei							5.5% (9/163) cases of melioidosis identified.	Detection of Burkholderia pseudomallei in patients attending Yangon, Thingangyun, Insein and North Okkalapa General Hospitals.
1977	Peer review journal (Int)	Ming, C. K	Both (Child and Adult)	Outbreak investigation/report	Hospital	Multiple	Blood/ Serum	Antibody titre of fourfold rise in paired sera by HA test was considered to be significant titer level for JE infection. No nutrealizing antibody testing performed.	low	JEV							1974 - 4/5 death (Tachileik). 1975 - 17/23 (Lashio), 15/19 (Kengtung), 0/1 (Loikaw) death/ JE cases	Recent outbreaks of Japanese encephalitis in Burma
2020	Peer review journal (Int)	Aye Malar Win	Both (Child and Adult)	Observational study	Not mentioned	Multiple	Blood/ Serum	ICT, IFA and PCR	low	O. tsutsugamushi							32% (41/128) ICT, 5.9% (9/152)	Genotypic heterogeneity of Orientia tsutsugamushi in scrub typhus patients and thrombocytopenia syndrome co-infection, Myanmar
2018	Peer review journal (Int)	Kyawt Mon Win	Not mentioned/ Don't know	Surveillence study	Pop/ community survey	Multiple	Others	microfilaria confirmed by night blood smear examination	low	Lymphatic filariasis							MDA coverage has been expanded to cover all endemic implementation 78-100%, prevalence significantly declined, Magway (4.7 to 0.2%) Sagaing (7.9 to 1.3%)	Rapid progress towards elimination of lymphatic filariasis in endemic regions of Myanmar as a result of 16 years of antifilarial activities (2001–2016)
2013	Peer review journal (MM)	Khin Yi, Oo	Not mentioned/ Don't know	Surveillence study	Lab based	Multiple	> one sample type	a total of 409 sera samples and 41 CSF samples were tested for JE IgM using Panbio JE/Dengue Combo and X-Cyton JEV Che X (JE IgM) ELISA Kits	high	JEV							17/ 216 sera positive in 2010. 17/156 sera samples positive, 3/ 22 CSF positive.	Reemerging of Japanese encephalitis in different regions of Myanmar.
2016	Thesis/ dissertation	Pyae Phone Maw	Adolescents and Adults (12 and above)	Observational study	Pop/ community survey	Multiple	Blood/ Serum	serology (ELISA) not paried serum	high	Leptospirosis							136 blood samples tested for Leptospira IgG Ab using ELISA. 9/ 127 (6.6%) positive for Leptospira IgG.	Seropositivity and associated factors for leptospirosis among certain high risk groups in North Okkalapa and Pathein Township
2010	WHO report/ bulletin	WHO	Adolescents and Adults (12 and above)	Surveillence study	Hospital	Multiple	Others	DNA sequencing tests performed on samples from relapsed cases of leprosy	low	Leprosy							16 cases in Ygn and 7 cases in Mdy (relapsed MB cases).	Surveillance of drug resistance in leprosy: 2009
2013	Peer review journal (Int)	Aung, Tun	Child(Under 12)	Observational study	Pop/ community survey	Multiple	Stool	A single faecal sample was collected and analysed on a sin- gle slide using the Kato Katz technique.The team leader re-read 10% of the samples to check the accuracy of the counting and identification of the eggs.	low	Ascaris lumbticoide	Trichuris trichiura	hookworm					After a baseline survey in 2003 which showed an overall parasitological prevalence of soiltransmitted helminths of 69.7% in school children (prevalence of ascariasis 48.5%, prevalence of trichuriasis 57.5% and prevalence of hookworm infection 6.5), a national deworming programme was established. After 7 years of implementation, it had resulted in a significant reduction of STH prevalence (prevale…	Control of soil-transmitted helminthiasis in Myanmar: results of 7 years of deworming
2011	Peer review journal (Int)	Khin Saw, Aye	Not mentioned/ Don't know	Observational study	Hospital	Multiple	Others	suitability of the FTA} elute card for the collection of slit skin smear (SSS) samples for PCR detection of Mycobacterium leprae was evaluated	low	M.leprae							192 SSS leprosy sample analysed. Of the 192 samples, 116 FTAReg. elute card and 112 70% ethanol samples were PCR positive for M. leprae DNA	FTA card utility for PCR detection of Mycobacterium leprae.
2019	Conference papers	Win Pa Pa Aung	Both (Child and Adult)	Observational study	Pop/ community survey	Multiple	Stool	STH eggs were identified by microscopic examination and molecular phylogeny was done after PCR and DNA sequencing	low	Ascaris lumbricoides	hookworm	T. trichuria					360 stool sample collected. Overall prevalence of any STH was 26.4% with 47.9%, 41.7% and 10.4% for Man State, Bago and Yangon regions respectively	Molecular identification of soil transmitted helminthes in Myanmar
2011	Peer review journal (MM)	Meiji Soe, Aung	Both (Child and Adult)	Observational study	Lab based	Multiple	Blood/ Serum	leptospiral IgM by ELISA testing	high	Leptospirosis							43% ot of 365 of patients were positive for leptospiral IgM by ELISA testing. Most of leptospiral IgM positive cases were from Yangon which comprised of 53% (82/156) followed by unknown source 21% (53/156), Bago 12% (19/156) and Ayeyarwaddy 10% (15/156). Lesser cases were detected in Kayin, Naypyitaw, Nyaung Oo and Magway.	Detection of Leptospiral IgM antibody among suspected Leptospirosis cases (at Baceteriological Section, National Health Laboratory -2009) (Paper).
2022	Conference papers	Myo Ko Ko Zaw	Not mentioned/ Don't know	Observational study	Clinic based	Multiple	Don't Know	qualitative interview of leprosy patients. There is no information about how the diagnosis are made.	not clear	Leprosy							A total of 90 leprosy patients were interviewed.	Access to care and reasons for treatment defaulting among leprosy patients in hyper-endemic regions, Myanmar.
2020	Conference papers	Mo Mo Win	Not mentioned/ Don't know	Surveillence study	Hospital	Multiple	CSF	culture and isolation of the organism from clinical specimen	low	B. pseudomallei							5.7% (21/365) isolated confirmed as melioidosis	Enhanced melioidosis surveillance in patients attending four tertiary hospitals in Yangon, Myanmar (Poster).
2017	Peer review journal (Int)	Amonrattana Roobthaisong	Not mentioned/ Don't know	Outbreak investigation/report	Mixed (Hosp, Clinic/field)	Multiple	Stool	isolation from stool samples and PCR of the isolates	low	Cholea							Two molecular methods, pulsed-field gel electrophoresis and MLVA ifferentiated the 89 isolates into seven pulsotypes and 15 MLVA profiles. Pulsotype Y15 and one MLVA profile (11, 7, 7, 16, 7) were predominantly found in the isolates from cholera outbreaks in Mandalay, 2015. Pulsotypes Y11, Y12, and Y15 with some MLVA profiles were detected in the isolates from two remote areas, Mandalay and Yango…	Molecular Epidemiology of Cholera Outbreaks during the Rainy Season in Mandalay, Myanmar
2019	Conference papers	Maung Maung Htoo	Both (Child and Adult)	Intervention study	Pop/ community survey	Multiple	Don't Know	method of diagnosis not mentioned	not clear	Leprosy							540 index cases plus 15 new cases	Leprosy Post Exposure Prophylaxis Project (LPEP), Myanmar
2003	Conference papers	Thet Thet Zin	Child(Under 12)	Observational study	Mixed (Hosp, Clinic/field)	Multiple	Stool	Kato-Katz technique was used for parasitological analysis	low	hookworm	Trichuris trichiura	Roundworm					the prevalence of any worm infection is highest in Delta 92% and lowest in Hilly area(28.1%). Among the three worms T. trichura infection is high in three areas Delta 84% , Plain 55.2% and Coastal 83.6%	A study on Soil-Transmitted Helminthiasis (STH) among school children in Myanmar
2017	Peer review journal (Int)	Win Pa Pa Aung	Adolescents and Adults (12 and above)	Observational study	Pop/ community survey	Multiple	Stool	stool microscopy and PCR	low	Hookworm							first molecular identification of human hookworms in Myanmar	First Molecular Identifications of Necator americanus and Ancylostoma ceylanicum Infecting Rural Communities in Lower Myanmar
1974	WHO report/ bulletin	WHO	Both (Child and Adult)	Outbreak investigation/report	Not mentioned	Multiple	Don't Know	number of dengue haemorrhagic fever cases and deaths were reported for 1970 - 1973 with no information on laboratory diagnosis	not clear	DENV							1654, 685, 1013, 251	Dengue haemorrhagic fever in the South-East Asia and Western Pacific Regions.
1968	Peer review journal (MM)	ko Lay	Both (Child and Adult)	Observational study	Pop/ community survey	Multiple	Others	ll members of the selected families were examined and the findings recorded	not clear	trachoma							total trachoma prevalence rate ranges from 33.7% in Yamethin district to 96.8% in Myingyan district	Prevalence of trachoma in middle Burma
2016	Peer review journal (Int)	Phyo Pyae Nyein	Adolescents and Adults (12 and above)	Observational study	Hospital	Multiple	Blood/ Serum	bacteraemia (inlcuding typhoidal salmonella infection) diagnosed by blood culture	low	Salmonella							67 patient with Pf, 9 had + blood culture, 3 Ecoli, 2 samonella paratyphi A, 2 Staph aureus, 1 salmonella typhi, and 1 salmonella typhimurium,	High Frequency of Clinically Significant Bacteremia in Adults Hospitalized With Falciparum Malaria
2020	Peer review journal (Int)	Marta Díaz-Menéndez	Adolescents and Adults (12 and above)	Case reports/series	Mixed (Hosp, Clinic/field)	Multiple	Blood/ Serum	18 cases of chikungunya acquired travelling to Myanmar. Serology (IgG/IgM) and/ or PCR was used to confirm diagnosis. Some cases were testing only IgG Ab.	low	CHIKV							18 cases of chikungunya imported from Myanmar	Travel-associated chikungunya acquired in Myanmar in 2019
2011	WHO report/ bulletin	WHO	Adolescents and Adults (12 and above)	Surveillence study	Hospital	Multiple	Others	DNA sequencing tests performed on samples from relapsed cases of leprosy	low	Leprosy							19 cases in Ygn and 5 cases in Mdy (relapsed MB cases).	Surveillance of drug resistance in leprosy: 2010.
2004	Peer review journal (Int)	Montresor, A	Child(Under 12)	Observational study	Pop/ community survey	Multiple	Stool	Faecal samples were ana- lysed for parasite eggs on the same day of collection using the Kato Katz technique	low	Ascaris lumbricoides	Trichuris trichuria	Hookworm					1000 children examined. 69% were positive with at least one STH. most common STH species identified was T. trichiura with a country prevalence of 57%. 48% (Ascaris), 57% (T. trichiura), 6.5% (Hookworm).	Soil-transmitted helminthiasis in Myanmar and approximate costs for countrywide control
2021	Peer review journal (Int)	Philip N.D. Elders	Both (Child and Adult)	Observational study	Mixed (Hosp, Clinic/field)	Multiple	Blood/ Serum	All participants were screened with ELISA for STG, TG and SFG IgG antibodies for previous infection. Those with ELISA OD > 0.5 and were therefore tested with IFA for STG, TG and SFG IgG titres. respectively, to confirm possible seropositivity	low	O. tsutsugamushi	Murine typhus	Rickettsia honei	Rickettsia conorii				19.1% STG, 4.7% TG, 3.1% SFG	Serological evidence indicates widespread distribution of rickettsioses in Myanmar
2009	Conference papers	Khin Saw, Aye	Not mentioned/ Don't know	Observational study	Hospital	Multiple	Others	DNA extraction and nested PCR were performed using M. leprae specific primers	low	M.leprae							192 split skin smear samples from leprosy patients with bacillary index (BI) 1 to 5 attending Special Skin Clinics, Yangon General Hospital and Mandalay General Hospital, Myanmar were collected. DNA extraction and sequencing was carried out in the collected samples.	Evaluation of FTA elute card utility in collection of samples for molecular detection of Mycobacterium leprae in Myanmar
2018	Peer review journal (Int)	Kyawt Mon, Win	Both (Child and Adult)	Observational study	Pop/ community survey	Multiple	Don't Know	identification of microfilaria by night blood smear	low	Microfilaria							prevalence of microfilaria has significantly declined especially in Magway from 4.7 to 0.2% and Sagaing region from 7.9 to 1.3% during 2001-2016.	Rapid progress towards elimination of lymphatic filariasis in endemic regions of Myanmar as a result of 16 years of antifilarial activities (2001-2016)
2017	Peer review journal (Int)	Aung Win Pa Pa	Both (Child and Adult)	Observational study	Pop/ community survey	Multiple	Stool	hookworm eggs after stool examination by formalin ethyl acetate concentration technique. DNA were extracted from positive faecal specimens.	low	Hookworm (Necator americanus, A. ceylanicum)							Overall prevalance 5.8% (21/364), 3% in Bago, 2.5% in Mon and 0.3% in Yangon	First molecular identifications of necator americanus and ancylostoma ceylanicum infecting rural communities in lower Myanmar
2018	Peer review journal (Int)	Mo Mo Win	Not mentioned/ Don't know	Other	Mixed (Hosp, Clinic/field)	Multiple	Don't Know	a review paper complied reported or published cases of melioidosis in Myanmar. Culture confirmed status of some cases were not reported	high	B. pseudomallei							298 cases reported	Melioidosis in Myanmar
1968	Peer review journal (MM)	Kyaw, Win	Not mentioned/ Don't know	Observational study	Hospital	Multiple	Don't Know	73.4% had eschars but method of diagnosis not mentioned	not clear	Scrub typhus							41 cases of scrub typhus showed a prompt response to chloramphenicol and tetracycline	Scrub typhus in Burma
2019	Peer review journal (Int)	Gordon, C. A	Not mentioned/ Don't know	Other	Lab based	Multiple	> one sample type	A review of studies that used serology or molecular method of diagnosis for schistosomiasis	low	Schistoma mekongi							Schistosomiasis outbreak (828 suspected patients and 428 patients diagnosed) in MraukU and Sittway townships 2018. Serological analysis of patient samples between 2012 and 2013 identified a prevalence of 23.8% (n = 315) in Inlay lake (southern shan state), whereas 302 cases were identified between 2016 and 2018. Recently, molecular diagnostics determined a S. mekongi prevalence of 3.9% (n = 205) …	Asian Schistosomiasis: Current Status and Prospects for Control Leading to Elimination
2009	Conference papers	Aye Aye Gyi	Adolescents and Adults (12 and above)	Other	Hospital	Multiple	Don't Know	not clearly menioned	not clear	DENV							115 adult patients admitted with DHF.	Thrombocytopenia in adult patients with dengue haemorrhagic fever admitted to teaching hospitals of Yangon and Mandalay.
2016	Peer review journal (Int)	Katanami, Y.	Adolescents and Adults (12 and above)	Case reports/series	Hospital	Multiple	Blood/ Serum	diagnosis confirmed by blood culture	low	Salmonella (paratyphi A)							6 entric fever cases in travelers returning from Myanmar	Six Cases of Paratyphoid Fever Due to Salmonella Paratyphi A in Travelers Returning from Myanmar Between July 2014 and August 2015
2003	Conference papers	Ei Mon, Thet	Not mentioned/ Don't know	Observational study	Hospital	Multiple	Blood/ Serum	immunoglobulin G, A, M responses on NTP-BSA in leprosy patients and their household and non-household contacts in our community	high	Leprosy							21 multibacillary leprosy (MB) cases, 21 paucibacillary leprosy (PB) cases, 21 household contacts of multibacillary leprosy patients, 28 household contacts of paucibacillary leprosy patients, 21 non-household contacts from Kyanbokone village and 30 healthy blood donors. Among them, IgM was the most sensitive antibody to detect new cases, 85.71% in MB and 52.38% in PB and the specificity was 93.34%	Determination of immunoglobulin G, A, M responses on NTP-BSA in leprosy
2020	Conference papers	Khin Phyu Pyar	Adolescents and Adults (12 and above)	Observational study	Hospital	Multiple	Don't Know	method of diagnosis not mentioned	not clear	Schistosomiasis							clinical feature of 25 cases of schistosomiasis were described	Clinical characteristics of Schistosomiasis in No (1) Defence Services General Hospital.
1976	Peer review journal (MM)	Tun Aung, Kyaw	Not mentioned/ Don't know	Observational study	Pop/ community survey	Multiple	Don't Know	disabiling eye conditions of trachoma are assessed clinically in endemic region	low	Chlamydia trachomatis							17.7. of Meiktila and 7.0. of Magwe population suffered from disabling and potentially and disabling lesion such as F3 C2 F2/ C3. Trichiasis is contracted by 7.2 from Meiktila nas 2.7 of Magwe district population.Central corneal opacity was found in 7.5 and 1.6 of the population in Meiktila and Magwe respectively	Prevalence of disabling and potentially diasabling lesion of trachoma in Burma
2005	Peer review journal (Int)	Magalie Demar	Adolescents and Adults (12 and above)	Case reports/series	Hospital	Multiple	Others	B. pseudomallei was isolated from the collected pus on standard bacte- riologic media	low	B. pseudomallei							1 case of Melioidosis	Suppurative epididymo-orchitis and chronic prostatitis caused by Burkholderia pseudomallei: A case report and review
2018	Peer review journal (Int)	Mya Myat Ngwe Tun	Both (Child and Adult)	Observational study	Mixed (Hosp, Clinic/field)	Multiple	Blood/ Serum	ZIKV infection diagnosed by immunoglobulin M capture enzyme-linked immunosorbent assay (ELISA), immunoglobulin G indirect ELISA, neutralization test, real-time polymerase chain reaction (PCR), and conventional PCR	low	Dengue	Zika						Our study confirmed ZIKV infection in 4.9% of patients with clinical dengue symptoms and in 8.6% of persons who were asymptomatic	Detection of Zika Virus Infection in Myanmar
2020	Peer review journal (Int)	Nilmini T.G.A. Chandrasena	Not mentioned/ Don't know	Other	Clinic based	Multiple	Blood/ Serum	method of diagnosis not mentioned	not clear	mf							Magway (2001/2006 - 4.7/0.2%), Sagaing (7.9/1.3%)	Lymphatic filariasis in the Southeast Asian region; status and control options
2019	Peer review journal (Int)	Julia C. Dunn	Both (Child and Adult)	Intervention study	Pop/ community survey	Multiple	Stool	Stool samples were collected from the participants in each para- sitology survey and were assessed for STH infection by trained laboratory technicians using the Kato-Katz method.	low	Ascaris lumbticoide	Trichuris trichiura	hookworm					Prevalence in the first survey (August 2015) was 27.92% for any STH, 5.54% for Ascaris lumbricoides, 17.02% for Trichuris trichiura and 9.75% for hookworm. Over the year (survey one to survey three), prevalence of any STH decreased by 8.99%. immediately prior to the last round of treatment (any STH RR = 0.67, 95% CI 0.56–0.81; A. lumbricoides RR = 0.31, 95% CI 0.16–0.59; T. trichiura RR = 0.70, 9…	Soil-transmitted helminth reinfection four and six months after mass drug administration: results from the delta region of Myanmar
2019	Peer review journal (Int)	Catherine A. Gordon	Not mentioned/ Don't know	Other	Not mentioned	Multiple	Don't Know	serology and/ or molecular method	low	Schistosomiasis							23.8% (seroprevalence)	Asian Schistosomiasis: Current Status and Prospects for Control Leading to Elimination
1996	Peer review journal (Int)	Tin Myint	Both (Child and Adult)	Other	Pop/ community survey	Nationwide	Others	slit skin smear	low	M leprae							The registered caseload and prevalence of leprosy have declined in Myanmar from a peak of 86.2 per 10,000 population (95% CI 85.43-86.97) in 1973-77 to 26.82 (95% CI 18.46-35.18) in 1988-92.	Leprosy in Myanmar, epidemiological and operational changes, 1958-92
2017	Peer review journal (Int)	Benjamin F. R. Dickson	Both (Child and Adult)	Observational study	Pop/ community survey	Nationwide	Blood/ Serum	Mf/ ICT/Og4C3/ PCR	low	W. bancrofti							Mf prevalence rate (5) 7.1 (2002), 15.1 (2002), 7.6 (2003), 6.6 (2004), 3.2 (2006), 5.6 (2007), 2.8 (2008), 2.7 (2009), 2.7 (2010), 2.7 (2011). Filarial antigen rate (20-30 %) for central dry region.	Lymphatic Filariasis in Mainland Southeast Asia: A Systematic Review and Meta-Analysis of Prevalence and Disease Burden
2017	Peer review journal (MM)	Zaw Win	Both (Child and Adult)	Other	Mixed (Hosp, Clinic/field)	Nationwide	Others	review of case detection from leprosy control program in Myanmar	not clear	Leprosy							New case detection rate ranges between 4.7 to 5.6 cases per 100000, <15 year children case reduce 5.14 in 2012 to 3.4 in 2016, grade 2 disabilities proportion in new cases was 13.7% in 2016	Review of epidemiological situation of leprosy in Myanmar
2020	Peer review journal (Int)	Myo Ko Ko Zaw	Both (Child and Adult)	Other	Mixed (Hosp, Clinic/field)	Nationwide	Don't Know	leprosy cases diagnosed by cardinal signs of leprosy and/or positive slit skin smear	low	M. leprae							Total new cases and new cases with G2D, between 2004 and 2018 have declined by 40% and 28% respectively.	Is Myanmar on the right track after declaring leprosy elimination? Trends in new leprosy cases (2004-2018) and reasons for delay in diagnosis.
2018	Peer review journal (Int)	Ni Ni Aye	Both (Child and Adult)	Observational study	Pop/ community survey	Nationwide	Blood/ Serum	Filaria antigen detected by immuno-chromatographic test (ICT) card	low	W. bancrofti							Filarial antigen rate (baseline average rate) in different region of Myanmar	Mapping and modelling the impact of mass drug adminstration on filariasis prevalence in Myanmar
2017	Peer review journal (Int)	Thet Thet, Mu	Not mentioned/ Don't know	Observational study	Mixed (Hosp, Clinic/field)	Nationwide	Blood/ Serum	clincial diagnosis with preceeding history of dog bite	low	Rabies	Malaria						This is the review article to show the prevalent, preventable but not prioritized Rabies compared to Malaria. The more cost-effective strategies, particularly mass canine vaccine should have been emphasized. Continued health system strengthening is also required to improve primary health care, while decentralization of laboratory diagnostic services is needed to facilitate more timely, rational, …	Rabies in Myanmar: Prevalent, Preventable but not prioritized.
2006	Conference papers	Win, Naing	Not mentioned/ Don't know	Other	Not mentioned	Nationwide	Don't Know	method of diagnosis not mentioned	low	Dengue							Dengue Epidemics were common in populations with low immunity espicially remote area of country except Chin state. Yangon and Madalay, highly endemic populated cities, got high cases as usual during 2005. This paper analysed causual factors involved in DHF in Yangon Division.	Dengue haemorrhagic fever in Yangon Division during year 2005
2017	Peer review journal (Int)	Pwint Mon Oo	Both (Child and Adult)	Observational study	Hospital	Nationwide	Blood/ Serum	Dengue duo IgM and IgG rapid strip tests. Conventional PCR was then carried out on samples testing seropositive to determine the different serotypes.	low	DENV (1,2,3,4)							Between 2011 and 2015, there were a total of 89,832 cases and 393 deaths in hospitals. In the 2013 outbreak, dengue virus serotype 1 predominated, while in the 2015 outbreak, serotypes 1, 2,and 4 were those mainly in circulation.	The burden of dengue, source reduction measures, and serotype patterns in Myanmar, 2011 to 2015-R2
2017	Peer review journal (MM)	Win Zaw	Both (Child and Adult)	Surveillence study	Mixed (Hosp, Clinic/field)	Nationwide	Others	method of diagnosis not mentioned	not clear	Dengue							y. The temporal pattern of dengue cases and fatalities was episodic with annual outbreaks and no clear longitudinal trend. There were around 40,000 reported cases and over 100 deaths in 2013 and 2015 with much lower numbers in 2012 and 2014 and 10,771 cases and 58 deaths in 2016. Case fatality rate was around 0.5% throughout	Spatiotemporal epidemiology of dengue in Myanmar 2012-2016
2020	Peer review journal (Int)	Nwe Ni Linn	Both (Child and Adult)	Observational study	Hospital	Nationwide	Blood/ Serum	SD BIOLINE dengue rapid test kits (includes NS1 Antigen, IgG antibody and IgM antibody)	low	DENV							Of 31,288 and 23,273 dengue patients hospitalized in 2017 and 2018, 192 (0.6%) and 112 (0.5%) died, respectively	Notified dengue deaths in Myanmar (2017-18): Profile and diagnosis delays
1926	Others	GG Jolly	Not mentioned/ Don't know	Case reports/series	Pop/ community survey	Nationwide	Don't Know	method of diagnosis not clearly mentioned	not clear	yaw (treponema pallidum)							first case of yaw patient reported in Myanmar	The Occurrence and Distribution of Yaws in Burma
1975	Peer review journal (Int)	Thaung U	Child(Under 12)	Observational study	Pop/ community survey	Nationwide	Blood/ Serum	Antiboies to dengue and chikungunyna virus was detected by Haemagglutinatio inhibition test.	high	DENV	Chikungunya						Dengue HI antibody prevalence rate of less than 10% was observed in Arakan and Shan States, 10 to 30% in the Irrawaddy, Pegu, Mandalay Divisions and Kachin, Mon and Karen States, 31 to 60% in Sagaing Division, and over 60% in Rangoon, Magwe and Tenasserim Divisions. Similarly, chikungunya HI antibody prevalence rate of less than 10% was observed in Arakan State, 10 to 30% in the Irrawaddy, Pegu, …	Epidemiological features of dengue and chikungunya infections in Burma.
2017	Peer review journal (Int)	Mu, Thet Thet	Not mentioned/ Don't know	Other	Not mentioned	Nationwide	Don't Know	method of diagnosis not clearly mentioned	not clear	rabies							Rabies death per 100,000 population. 2006 (0.5), 2007 (0.47, 2008 (0.45), 2009 (0.37), 2010 (0.43), 2011 (0.51), 2012 (0.39), 2013 (0.40), 2014 (0.28), 2015 (0.20)	Rabies in Myanmar: Prevalent, preventable but not prioritized
2013	Peer review journal (MM)	Jing, QinLong	Not mentioned/ Don't know	Observational study	Not mentioned	Other countries	Don't Know	method of diagnosis not mentioned	not clear	DENV							83 imported cases. 2 cases from Myanmar.	Epidemiology of imported dengue fever in Guangzhou from 2001 to 2010.
1989	Others	Kennedy, S.	Adolescents and Adults (12 and above)	Case reports/series	Hospital	Other countries	Others	larvae of S. stercoralis were identified in the resected jejunum and sputum	low	S stercoralis							A case of severe Strongyloides stercoralis infection with jejunal perforation in an Australian ex-prisoner-of-war who worked in Burma-Thai railway as a prisoner of war	A case of severe Strongyloides stercoralis infection with jejunal perforation in an Australian ex-prisoner-of-war
2012	Peer review journal (Int)	Sun Xiao-dong	Not mentioned/ Don't know	Observational study	Pop/ community survey	Other countries	> one sample type	ysts of Entamoeba histolytica (E. h)/Entamoeba dispar (E. d) were detected microscopically using iodine. Antigens of E. h, i. e. galactose or N-acetyl-D-galactosamine-binding lectin, were detected using ELISA	low	Entamoeba histolytica	Entamoeba dispar						The Burmese rate of infection with E.h/E.d and E.h was 1.94%(12/617)and 16.69%(103/617),respectively.There were no significant differences between Chinese and Burmese	A survey on the prevalence of amoebiasis in Western China near the China-Myanmar border
2012	Others	Prayong Wilairatana	Not mentioned/ Don't know	Observational study	Pop/ community survey	Other countries	Stool	intestinal parasitic infection diagnosed by stool microscopy	low	Giadia lamblia	Hookworms	Trichuris trichiura	Entamoeba histolytica				144/304 asymptomatic marginalized people living in Thai Myanmar border had parasitic infection by stool exam	Intestinal parasitic infection in marginalized people at Thai-Myanmar border
2003	Peer review journal (Int)	Koyadun, S.	Adolescents and Adults (12 and above)	Observational study	Pop/ community survey	Other countries	Blood/ Serum	Using daytime finger- prick blood samples, all were screened with the ICT Filariasis (AMRAD ICT, French’s Forest, NSW, Australia)	low	W.bancrofti							9.5% (34/357) positive for filariasis Myanmar migrant workers	Wuchereria bancrofti antigenemia clearance among Myanmar migrants after biannual mass treatments with diethylcarbamazine, 300 mg oral-dose filadec tablet, in southern Thailand
2014	Peer review journal (MM)	Liu, YongHua	Both (Child and Adult)	Outbreak investigation/report	Not mentioned	Other countries	Blood/ Serum	all cases were confirmed by detection of NS1Ag.	low	DENV							232 confimred cases. 87 imported cases from Myanmar	Epidemiological study on an outbreak of dengue fever in Ruili, Dehong prefecture of Yunnan province, China
2022	Peer review journal (Int)	Li Duo	Adolescents and Adults (12 and above)	Outbreak investigation/report	Not mentioned	Other countries	Blood/ Serum	Both serum and urine specimens were ZIKV positive analyzed by real time RT-PCR.Gene homology analysis showed that the homology between Yunnan strain and Southeast Asia, Pacific and American strains ranged from 97.3% to 99.1%.	low	Zika virus							A case of imported Zika virus infection was repored in China.	Epidemiological and etiological investigation of the first imported Zika case in Yunnan Province.
2020	Peer review journal (Int)	Yingying Ma	Not mentioned/ Don't know	Surveillence study	Mixed (Hosp, Clinic/field)	Other countries	Blood/ Serum	DENV positive by RT-PCR	low	DENV							1.5% if imported dengue cases from Myanmar	Phylogenetic analyses of dengue virus serotypes imported to Shanghai, China.
1976	Peer review journal (Int)	Higenbottam, T. W	Adolescents and Adults (12 and above)	Case reports/series	Hospital	Other countries	Others	lava and small female worms were identified in bronchi and bronchioles	low	S stercoralis							a case of ex-british soldier who worked in army sevice in Myanmar 37 years died with pulmonary strongyloidiasis.	Opportunistic pulmonary strongyloidiasis complicating asthma treated with steroids
2016	Peer review journal (MM)	Jiang, JinYong	Not mentioned/ Don't know	Observational study	Mixed (Hosp, Clinic/field)	Other countries	Blood/ Serum	dengue serotype was detected by RT-PCR	low	DENV							a total of imported cases were 629. Most cases were imported from Myanmar (403 cases)	Surveillance and control of imported dengue cases in Yunnan from 2004 to 2014.
2006	Peer review journal (Int)	Yongyuth, P.	Adolescents and Adults (12 and above)	Intervention study	Pop/ community survey	Other countries	> one sample type	filariasis diagnosed by W. bancrofti Ag loads	low	Wuchereia bancrofti	Ascaris lumbricoides	Trichuris trichiura					A randomized clinical trial of two treatment choices in 28 Myanmar male workers (DEC/ABZ or group I = 15, DEC or group II = 13), At the 12-week post treatment, WbAg loads (mean +/- SD +/- 103 AU/ml) were 61.5 +/- 58.4 for group I and 76.8 +/- 40.7 for group II. A significant WbAg reduction was noted for both groups at weeks 8 and 12 (p < 0.05). Also, the significant reduction of GhE loads was mor…	Efficacy of a single-dose treatment with 300 mg diethylcarbamazine and a combination of 400 mg albendazole in reduction of Wuchereria bancrofti antigenemia and concomitant geohelminths in Myanmar Migrants in Southern Thailand
2016	Peer review journal (Int)	Pahuja, M.	Adolescents and Adults (12 and above)	Case reports/series	Hospital	Other countries	Others	skin biopsy and PCR	low	Leprosy							Case report of Lepromatous leprosy in 28 year old man presenting with rash and swelling in forearm and legs	Unusual rash in a Burmese immigrant
2022	Peer review journal (Int)	Wararat Sangwalee	Adolescents and Adults (12 and above)	Observational study	Pop/ community survey	Other countries	Stool	Agar plate culture (APC) was used to detect S. ster- coralis and/or hookworm infection [32], and the formalin-ethyl acetate concentration tech- nique (FECT) was used to diagnose other intestinal parasitic infections (protozoans and helminths)	low	Hookworm	Hymenolepis nana	Strongyloides stercoralis					2 (hookworm), 1 (Hymenolepis nana) and 2 (Strongyloides stercoralis) was isolated from 151 Myanmar migrants' stool sample.	Prevalence of intestinal parasitic infections and genetic differentiation of Strongyloides stercoralis among migrant workers from Myanmar, Lao PDR and Cambodia in northeastern Thailand
2022	Conference papers	S. Mucheli	Adolescents and Adults (12 and above)	Case reports/series	Hospital	Other countries	Blood/ Serum	Salmonella typhi was isolated by blood culture.	low	Salmonella typhi							A case of typhoid fever was reported in returned traveller from Myanmar in Singapore.	Typhoid Fever: When Prior Antibiotic Use Contributes to a Delayed Diagnosis
2012	Others	Prayong Wilairatana	Adolescents and Adults (12 and above)	Case reports/series	Hospital	Other countries	Others	one adult Ascaris lumbricoides migrated through the patients' nose	low	Ascaris lumbricoides							Case report of 16 year old boy with coinfection of cerebral malaria and intestinal ascariasis	Retrograding of intestinal ascariasis in cerebral malaria: A case report
2016	Peer review journal (Int)	Norhidayu Sahimin	Adolescents and Adults (12 and above)	Observational study	Pop/ community survey	Other countries	Stool	intestinal parastic infection was diagnosed by stool microscopy	low	Ascaris lumbricoides	Hookworms	Trichuris trichiura	H. nana	Entrobius vermicularis	Entamoeba histolytica/dispar	Giardia	Overall prevalence (23 sample)- all parasite (56.5%), combined helminthes (43.5%), combined protozoa (21.7%), Hookworms (17.4%) A.Lumbricoides (17.4%) T. trichiura 26.1%, H.nana (0%) , Entamoeba 13.0%, Giardia 8.7%, cryptospordium (4.3%).	Migrant Workers in Malaysia: Current Implications of Sociodemographic and Environmental Characteristics in the Transmission of Intestinal Parasitic Infections
2021	Peer review journal (Int)	Abu S. G. Faruque	Both (Child and Adult)	Outbreak investigation/report	Mixed (Hosp, Clinic/field)	Other countries	Stool	A one-step rapid diagnostic test was performed by SD BIOLINE cholera antigen O1/O139 (44FK30) test kit. The rapid test kit results were confirmed by cluture and isolaiton of V. cholerae from the stool specimens.	low	Vibrio cholerae							147 individuals with cholera (confirmed by culture) were hospitalized.	Cholera outbreak in Forcibly Displaced Myanmar National (FDMN) from a small population segment in Cox’s Bazar, Bangladesh, 2019
2021	Peer review journal (Int)	Md. Taufiqul Islam	Both (Child and Adult)	Surveillence study	Pop/ community survey	Other countries	Stool	A rapid diagnostic test (RDT) for V cholerae in stool samples. Diagnosis were confirmed for cholera by culture and serology on the isolates, E. choli by culture and confirmed by PCR, shigells by culture followed by systematic biochemical and serological methods.	low	Vibrio colerae	Shigella	Escherichia coli					Among the Forcibly Displaced Myanmar Nationals, the proportion of Vibrio cholerae was 0.7%, the proportion of enterotoxigenic Escherichia coli (ETEC) was 4.9%, and the proportion of Shigella was 1.5%.	Acute Watery Diarrhea Surveillance During the Rohingya Crisis 2017–2019 in Cox’s Bazar, Bangladesh
2009	Peer review journal (Int)	Chaves, N. J.	Adolescents and Adults (12 and above)	Other	Hospital	Other countries	Blood/ Serum	pathologic stool parasites (stool microscopy positive for a pathogenic species)	low	Stronglyoides							39/150 (26.0%) Strongyloides infection	Screening practices for infectious diseases among burmese refugees in Australia.
1981	Peer review journal (Int)	Ford, J	Adolescents and Adults (12 and above)	Case reports/series	Hospital	Other countries	> one sample type	flariform larvae of S stercoralis identified bronchoscopic sputum specimen	low	S stercoralis							a case of Myanmar immigrant presented with pulmonary abscess due to S. stercoralis	Pulmonary strongyloidiasis and lung abscess
2022	Peer review journal (Int)	Takashi Matono	Adolescents and Adults (12 and above)	Case reports/series	Lab based	Other countries	Blood/ Serum	Whole-genome sequencing and phylogenetic was performed on isolates of S. typhi and S. paratyphi A.	low	Salmonella spp							11 definite Myanmar-related isolates in 2015 were included in the analysis.	Epidemiologic and genomic investigations of an unusual increase in Salmonella enterica serovar Paratyphi A infection among travelers returning from Myanmar in 2015
2017	Others	Hu, TingSong	Not mentioned/ Don't know	Other	Not mentioned	Other countries	Blood/ Serum	Isolation of dengue virus was using C6/36 cell culture method. Viral RNA was extracted from virus isolates, and then the full-length genome was amplified by RT-PCR	low	DENV-1							6 from imported case from Myanmar to Ruili	Molecular characteristics of the full-length genome of dengue serotype 1 virus strains isolated from dengue fever cases in Sino-Myanmar border region in Yunnan Province, China
2017	Peer review journal (Int)	Noordin, R.	Adolescents and Adults (12 and above)	Observational study	Pop/ community survey	Other countries	Blood/ Serum	Lymphatic filariasis serology was done by two rapid tests (Brugia Rapid cassette test and BLF Rapid, a prototype IgG4 cassette test)	low	W. bancrofti							1/14, 7.1% of Myanmar migrant seropositive for filariasis	Seroprevalence of lymphatic filariasis among migrant workers in Peninsular Malaysia
1989	Others	Bianchi, G. B.	Adolescents and Adults (12 and above)	Case reports/series	Hospital	Other countries	Blood/ Serum	diagnosed by A Weil-Felix test	high	R. tsutsugamushi							a case of scrub typhus in traveler returning from Myanmar and Thailand	Scrub typhus: an imported case observed in Milan
2013	Peer review journal (Int)	Griffin, A. T.	Adolescents and Adults (12 and above)	Case reports/series	Hospital	Other countries	> one sample type	lung biopsy and micropy	low	Paragonimus westermani							A case of Paragonimus in Burmese immigrant	Cough and hemoptysis in a burmese immigrant.
2005	Peer review journal (Int)	Koyadun, S.	Adolescents and Adults (12 and above)	Observational study	Pop/ community survey	Other countries	Blood/ Serum	night finger-prick blood samples were collected between 2100 and 2400 hours. Conventional thick smears were prepared for both microfilariae (Mf) examination (~60 μl per slide) and ma- laria examination (~10 μl per slide).	low	W.bancrofti							1.5% (7/457) agriculture practices, 0.4% (2/447) industrial practice	Surveillance of imported bancroftian filariasis after two-year multiple-dose diethylcarbamazine treatment
2022	Peer review journal (Int)	Qiaonan Zhong	Adolescents and Adults (12 and above)	Case reports/series	Hospital	Other countries	Blood/ Serum	Neurocycticercosis was diagnosed by CT and MRI. Echinococcus and cysticercosis serum IgG antibodies were positive.	low	Cysticercosis							A Myanmar immigrant presented with headache, vomiting and gait instability later diagnosed as cysticercosis	57-Year-Old Man With Headache, Vomiting, and Gait Instability
2012	Peer review journal (Int)	Li, QiongFen	Not mentioned/ Don't know	Case reports/series	Hospital	Other countries	Stool	not clearly menioned	not clear	Vibrio cholera O1							one imported cases of cholera to China from Myanmar	Survey and treatment of an imported cholera case from Myanmar
2009	Peer review journal (Int)	Surang Nuchprayoon	Adolescents and Adults (12 and above)	Observational study	Pop/ community survey	Other countries	Stool	intestinal parasites by means of simple smear, formalin-ether concentration, Locke-Egg-Serum medium, and Harada-Mori culture methods	low		Trichuris trichiura	Giardia lamblia	Ascaris lumbricoides				Among 284 samples, parasites were found in 177 (62.3%) migrants (29 of 46 males; 148 of 238 females). The majority (89.3%) were infected with parasites transmitted by fecal-oral route, including Blastocystis hominis (41.5%), Trichuris trichiura (22.2%), Giardia lamblia (14.1%), and Ascaris lumbricoides (1.8%). Mixed infections were common (40.7%). The highest prevalence (73.3%) was found among mi…	Screening for intestinal parasitic infections among myanmar migrant workers in Thai Food Industry: A high-risk transmission
1999	Peer review journal (Int)	Triteeraprapab S	Adolescents and Adults (12 and above)	Observational study	Pop/ community survey	Other countries	Blood/ Serum	night time blood smear	low	Wucheria bancrofti							Microfilarial rate in 654 Myanmar migrants working in Mae Sot was 4.4%. Highest rate in males aged 21-30 years (6.8%).	High prevalence of bancroftian filariasis in Myanmar-migrant workers: a study in Mae Sot district, Tak province, Thailand
2018	Peer review journal (Int)	Wang, BingHui	Both (Child and Adult)	Surveillence study	Not mentioned	Other countries	Blood/ Serum	dengue infection was confirmed by NS1 antigen detection.	low	DENV (1, 2,3,4)							In total, 1,667 travelers were screened for DENV infection because of fever symptoms. Of these, 301 were confirmed to be DENV infected. The DENV-infected travelers comprised 196 citizens of Myanmar and 105 citizens of China. We identified all 4 DENV serotypes in this population, although DENV-3 (4 cases) and DENV-4 (17 cases) had previously been undiscovered in Yunnan Province	Co-circulation of 4 dengue virus serotypes among travelers entering China from Myanmar, 2017.
2019	Peer review journal (Int)	Norhidayu Sahimin	Adolescents and Adults (12 and above)	Observational study	Pop/ community survey	Other countries	> one sample type	serology (ELISA)	low	S. stercoralis							57% (8/14) of Myanmar migrant workers had postive serology for strongyloides stercoralis by ELISA IgG	Epidemiology and immunodiagnostics of Strongyloides stercoralis infections among migrant workers in Malaysia
2016	Peer review journal (Int)	Azian, M. Y. N	Adolescents and Adults (12 and above)	Observational study	Pop/ community survey	Other countries	Blood/ Serum	Seroprevalence of leishmaniasis was determine by ELISA method.	high	Leishmaniasis							Prevalence 44.4%	Leishmaniasis in Peninsular Malaysia: the role of immigrant workers and the vector
2001	Peer review journal (Int)	Chansiri, K.	Adolescents and Adults (12 and above)	Other	Pop/ community survey	Other countries	Blood/ Serum	W. bancrofti microfilaria was collected from infected human blood of Myanmar worker at the time of peak microfilarimia (between 8 p.m. to 12 p.m)	low	W. bancrofti							19/ 66 sample positive for W. bancrofti.	Detection of Plasmodium falciparum and Wuchereria bancrofti infected blood samples using multiplex PCR.
1983	Peer review journal (Int)	Khan, M. U	Adolescents and Adults (12 and above)	Observational study	Mixed (Hosp, Clinic/field)	Other countries	Stool	diagnosis of Shigella infection made by culture isolation of diarrhoeal stools	low	Shigella	Cholera	Salmonella					Of 2321 diarrhoea stools cultured, Shigella 29.2% (509), Cholera 5.5% (127), Salmonella 0.94% (22)	Clinical illnesses and causes of death in a Burmese refugee camp in Bangladesh
2016	Peer review journal (Int)	Liao, F.	Not mentioned/ Don't know	Other	Not mentioned	Other countries	Don't Know	genome sequencing of imported V. cholerae from Myanmar	low	Vibrio cholera							imported V. cholerae from Myanmar in 2011	The complete genomic analysis of an imported Vibrio cholerae from Myanmar in southwest China
2021	Peer review journal (Int)	Shaofu Qiu	Adolescents and Adults (12 and above)	Case reports/series	Hospital	Other countries	Blood/ Serum	Direct genome sequencing was performed for CHIKV infection in a patient's serum via combined MinION sequencing and BGISEQ-500 sequencing	low	CHIKV							Direct genome sequencing was performed in serum sample from a patient with Chikyngunya infection returned from Myanmar.	Source-tracking of the Chinese Chikungunya viruses suggests that Indian subcontinent and Southeast Asia act as major hubs for the recent global spread of Chikungunya virus
1990	Peer review journal (Int)	Dees, A.	Adolescents and Adults (12 and above)	Case reports/series	Hospital	Other countries	Others	microscopic examination of pyloric ulcer reveled infiltration of helminthics eggs and lava.	low	Strongyloides stercoralis							A case of Strongyloides stercoralis associated with a bleeding gastric ulce in a former World War II prisoner on the Burma railroad.	Strongyloides stercoralis associated with a bleeding gastric ulcer
2004	Others	Chandran, P. A.	Adolescents and Adults (12 and above)	Case reports/series	Not mentioned	Other countries	Others	filarial parasite in hydrocele fluid cytology	low	Microfilaria							a cases of hydrocele with microfilaria in hydrocele fulid cytology.	Microfilaria in hydrocele fluid cytology.
2012	Peer review journal (Int)	Seth E. O'Neal	Adolescents and Adults (12 and above)	Case reports/series	Hospital	Other countries	Blood/ Serum	neurocysticercosis diagnosed by MRI head	low	Taenia solium							Case report of 46 year old refugee from Myanmar with neurocysticercosis	Neurocysticercosis among resettled refugees from Burma
2002	Others	Buikhuisen, W. A	Adolescents and Adults (12 and above)	Case reports/series	Not mentioned	Other countries	Blood/ Serum	aised antibody titres against Strongyloides stercoralis in the blood	low	S. stercoralis							A case of strongyloidiasis in world war II prisoner	Recurrent, itching and creeping skin lesions in (former) travellers to the tropics: Strongyloidiasis
2004	Peer review journal (Int)	Gill, G. V.	Adolescents and Adults (12 and above)	Other	Hospital	Other countries	> one sample type	Firm diagnosis was made if stool (either by microscopy of culture) or duodenal fluid was positive for strongyloid parasites	low	Strongyloides stercoralis							strongyloidiasis occurred in 166/1032 men imprisoned on the Burma Railway (16.1%).	Chronic Strongyloides stercoralis infection in former British Far East prisoners of war
2008	Peer review journal (Int)	Swaddiwudhipong, W.	Both (Child and Adult)	Observational study	Pop/ community survey	Other countries	Stool	culture of rectal swabs	low	Vibrio Cholera							477 cholera cases of biotype El Tor, serotype Inaba, were identified in the district, (84.9%) were Myanmar migrants, seafood illegally imported from Myanmar were positive for cholera of the same biotype and serotype Fifteen of 324 (4.6%) food handlers in the district were found to carry V. cholerae O1.	An outbreak of cholera among migrants living in a Thai-Myanmar border area.
2017	Peer review journal (Int)	Rahmah Noordin	Adolescents and Adults (12 and above)	Observational study	Pop/ community survey	Other countries	Blood/ Serum	rapid tests based on detection of specific IgG4 antibodies against BmR1 (Brugia Rapid) and BmSXP recombinant antigens	low	Lymphatic filariasis							Seroprevalence of LF among myanmar migrant people is 1/14 (7%) using rapid tests that detect IgG4 antibodies against BmR1 and BmSxp recombinant antigens	Seroprevalence of lymphatic filariasis among migrant workers in Peninsular Malaysia
2004	Peer review journal (Int)	Bhumiratana, A.	Adolescents and Adults (12 and above)	Intervention study	Hospital	Other countries	Blood/ Serum	filarial antigens (CFA) assays, the NOW® ICT Filariasis card test and the Og4C3 ELISA as reference	low	W. bancrofti							0.3 (3/860) DEC procative day test, 4.2 (12/287) by ICT, 5.9 (17/287) by ELISA	Evaluation of a single oral dose of diethylcarbamazine 300 mg as provocative test and simultaneous treatment in myanmar migrant workers with Wuchereria bancrofti infection in Thailand.
1975	Conference papers	Jones, R. W.	Adolescents and Adults (12 and above)	Case reports/series	Hospital	Other countries	Blood/ Serum	Serology: Fluorescent amoebic antibodytestpositive(initialyatatitreof1:64, later1:256)	low	E histolytica							a case of amoebic liver abscess Myanmar migrant in UK	Amoebic liver abscess presenting thirty-two years after acute amoebic dysentery
2014	Peer review journal (Int)	Mehmood, M.	Adolescents and Adults (12 and above)	Case reports/series	Hospital	Other countries	Others	Histological confirmation of mycetoma from the surgical specimen	low	Mycetoma							a case of Mycetoma in Myanmar migrant to States	A 48-year-old male immigrant with a painful foot mass
2021	Peer review journal (Int)	Wararat Sangwalee	Adolescents and Adults (12 and above)	Observational study	Pop/ community survey	Other countries	Stool	stool microscopy (cysts of protozoan and eggs, larvae of helminthes)	low	Ascaris	hookworm	trichuris	Strongyloides	E. coli	Giardia		Overall infection rate of intestinal parasitic infections was 27.67% (166/600)	Intestinal parasitic infections and risk factors among Myanmar migrant workers in northeast Thailand.
2010	Peer review journal (Int)	Yang, Jie	Not mentioned/ Don't know	Observational study	Pop/ community survey	Other countries	Blood/ Serum	positive dengue IgG and IgM antibody	high	Dengue							59/635 had dengue infection including 52 imported cases. IgG antibody positivity rate was 14.49 and IgM was 5.20%	Survey of prevalence of dengue fever and management of infections in Dehong Prefecture bordering Myanma
1972	Others	Charters, A. D.	Adolescents and Adults (12 and above)	Case reports/series	Not mentioned	Other countries	Others	method of diagnosis not mentioned	not clear	W. bancrofti							a case of Myanmar immigrant presented with pulmonary eosinophilia	Tropical pulmonary eosinophilia in immigrants in Western Australia
2004	Peer review journal (Int)	Chazan, B.	Adolescents and Adults (12 and above)	Case reports/series	Clinic based	Other countries	Others	isolation of fungus by culture of tissue from the lesion	low	Cylindrocarpon lichenicola							A case of Mycetoma who travelled to Indonesia and myanmar	Mycetoma of the foot caused by Cylindrocarpon lichenicola in an immunocompetent traveler
2018	Peer review journal (Int)	Silver, Z. A.	Not mentioned/ Don't know	Other	Pop/ community survey	Not mentioned	Stool	stool microscopy	low	Hookworm	Trichuris trichiura	Ascaris lumbricoides					In Myanmar, Proportion of individuals infected iwith hookworms were 4%, 1-18%, proportion of individual infected with Trichuris were 0.53%, and those with Ascaris were 55%.	Geographical distribution of soil transmitted helminths and the effects of community type in South Asia and South East Asia - A systematic review
1976	Conference papers	Khin Maung Win	Not mentioned/ Don't know	Intervention study	Hospital	Not mentioned	Stool	diangosis confirmed by the presence of ascaris ova in their stool	low	Ascaris lumbricoides							20 hospitalized patients with ascaris ova in the stool. Comparative trial of Combantrin (pyrantel pamoate) Burazine (piperazine citrate) ans Ketrax (Levo-tetramizole)on Ascaris lumbricoides were performed.	Comparative drug trial on ascaris lumoricoides with combantrin, and Ketrax.
2002	Conference papers	Leeuwenburgh, I.	Adolescents and Adults (12 and above)	Case reports/series	Hospital	Not mentioned	Don't Know	diagnosis confirmed by bacterial isolation from culture	low	B. pseudomallei							1 case of Melioidosis	Melioidosis
2000	Conference papers	Mar Mar Nyein	Child(Under 12)	Observational study	Hospital	Not mentioned	Don't Know	Bacterial pathogens isolated from clinical specimens were tested for susceptiblity pattern to different antibiotics using agar disc diffusion technique	low	Vibrio cholera	Salmonella typhi	E coli					Vibrio cholera 01 (21 cases) and Vibrio cholerae 0139 (136 cases) from diarrhoea cases attending the Infectious Diseases Hospital during 29-7-98 to 29-10-98; Salmonella typhi (39 cases) and Escherichia coli (15 cases) from cases with high fever for more than five days admitted to Yangon Children's Hospital during 27-8-98 to 17-8-2000	Antibiotic susceptibility pattern of Vibrio cholerae O1, O139, Salmonella typhi and Escherichia coli.
1989	Peer review journal (MM)	Khin Maung, U.	Adolescents and Adults (12 and above)	Observational study	Hospital	Not mentioned	Stool	cholrea confirmed by stool culture	low	Vibrio cholera (El)							Jejunal fluids were collected from ten adults with cholera (stool culture for Vibrio cholera El for positive) and ten adults with non-cholera watery diarrhoea.	Endotoxin in jejunal fluid of patients with acute watery diarrhoea due to vibrio cholera EL tor infection
2018	Peer review journal (Int)	Khine Mi Mi Ko	Child(Under 12)	Case reports/series	Hospital	Not mentioned	> one sample type	Serum IgG/IgM antibodies and CSF PCR for dengue virus were positive. NS1Ag positive in serum.	low	DENV							Serum IgG/IgM antibodies and CSF PCR for dengue virus were positive. NS1 positive in serum.	Dengue haemorrhagic encephalitis: Report of a child from Myanmar with bilateral thalamic involvement
1987	Conference papers	Mar Mar, Nyein	Child(Under 12)	Observational study	Mixed (Hosp, Clinic/field)	Not mentioned	Blood/ Serum	method of diagnosis not clearly mentioned	not clear	E coli (ETEC)							984 cases of diarrhoea and 1692 control. isolation rate of ETEC 19.6% in diarrhoea cases and 5.8% in controls	Distribution of enterotoxigenic Escherichia coli in children under 5 years of age
1955	Peer review journal (MM)	E, U.	Not mentioned/ Don't know	Case reports/series	Hospital	Not mentioned	Don't Know	method of diagnosis not mentioned	not clear	Salmonella							Three typical cases of Typhoid treated with chloramphenicol were described	Chloramphenicol therapy in typhoid
1988	Conference papers	Khin Nyein Hlaing	Child(Under 12)	Observational study	Hospital	Not mentioned	Blood/ Serum	method of diagnosis not mentioned	not clear	DENV							17 patients admitted with DSS.	Cardiac complications in non-fatal dengue haemorrhagic fever and dengue shock syndrome.
1974	Peer review journal (Int)	Singh, G.	Adolescents and Adults (12 and above)	Case reports/series	Not mentioned	Not mentioned	Blood/ Serum	serology (detail not mentioned)	high	chikungunya virus							This is the first report of the isolation of Chikungunya virus at the route of entry to Madras city from other countries. The serological results of paired sera from the seven patients involved is reported.	Isolation of chikungunya virus from a patient (repatriate) with a febrile illness arriving in Madras from Rangoon (Burma)
1990	Peer review journal (Int)	Verburg	Adolescents and Adults (12 and above)	Observational study	Pop/ community survey	Not mentioned	Stool	S. stercoralis larvae in stool	low	Strongyloides stercoralis							26 men (17.9%) had S. stercoralis larvae in their stools. Many of them suffered from larva currens, an urticarial skin disorder, cured by treatment. Examination of fresh stool specimens with the Baermann concentration technique gave better results than faecal cultures and microscopy of duodenal aspirate. Mean IgE level and eosinophil count were significantly higher in infected persons but the ran…	Strongyloidiasis in ex-prisoners of war and ex-internees in Southeast Asia in World War II
1984	WHO report/ bulletin	WHO	Not mentioned/ Don't know	Observational study	Pop/ community survey	Not mentioned	Don't Know	trachoma diagnosed by clinically	low	Trachoma							the prevalence of active trachoma has been reduced from between 16.8% and 76.4% in various districts in the initial survey in 1965-74 to between 3.7% and 19.3% in the follow-up survey in 1980-82	Programme for the prevention of blindness: National Trachoma Control Programme
2018	Peer review journal (Int)	Zhaoping Zeng	Adolescents and Adults (12 and above)	Case reports/series	Lab based	Not mentioned	Blood/ Serum	genome sequencing of dengue serotype 2 imported from Myanmar	low	DENV 2							1 imported dengue case from Myanmar	Full-length genome and molecular characterization of dengue virus serotype 2 isolated from an imported patient from Myanmar
1992	Conference papers	Aye Maung Han	Child(Under 12)	Case reports/series	Not mentioned	Not mentioned	Don't Know	Liverfunction tests were done in 8 children with clinically proven dengue shock syndrome (OSS) and I with Grade II DHF.	high	DENV							Liverfunction tests were done in 8 children with clinically proven dengue shock syndrome (OSS) and I with Grade II DHF.	Premilinary report on hepatocellular function in children with severe dengue haemorrhagic fever
1993	Peer review journal (Int)	Tsukamoto, T.	Child(Under 12)	Observational study	Not mentioned	Not mentioned	> one sample type	stock strains of E. coli isolated from diarrhoea patients	low	Escherichia coli							Enteroaggregative Escherichia coli was detected from 5.4% in diarrheal cases, 3.4 in control cases in Myanmar. Total of 38 strains that showed aggregative adherence to HeLa cells was examined for colony hybridization with the 32 P labelled Eagg EC probe.	[Incidence and prevalence of serotypes of enteroaggregative Escherichia coli from diarrheal patients in Brazil, Myanmar and Japan].
2021	Conference papers	Soe Min Oo	Child(Under 12)	Observational study	Pop/ community survey	Not mentioned	Stool	stool microscopy (Kato Katz technique)	low	Ascaris lumbricoides	hookworm	T. trichuria					Infection prevalence was 17% (170/1000) for any STH infections	Soil‐Transmitted Helminthiasis among school‐aged children in Myanmar: the result of 14 years after implementing mass drug administration (Poster)
1973	WHO report/ bulletin	Bechelli, L. M.	Both (Child and Adult)	Observational study	Pop/ community survey	Not mentioned	Don't Know	method of diagnosis not clearly mentioned	not clear	Leprosy							The prevalence rate was 31.6 per 1 000	Some epidemiological data on leprosy collected in a mass survey in Burma
2015	Peer review journal (Int)	Nasner-Posso, K. M.	Not mentioned/ Don't know	Case reports/series	Not mentioned	Not mentioned	Don't Know	method of diagnosis not clearly mentioned	not clear	B.pseudomallei							6 cases of Melioidosis	Human melioidosis reported by ProMED
2011	Peer review journal (Int)	G.M. Solomon	Adolescents and Adults (12 and above)	Case reports/series	Hospital	Not mentioned	> one sample type	aragonimus westermani antibody	low	Paragonimiasis							Case report of 45 year old burmese man with Pulmonary Paragonimiasis presenting with chronic cough, DOE, mailase and weightloss	Pulmonary paragonimiasis presenting as tuberculosis in a burmese refugee
2013	Peer review journal (Int)	Aung Tun	Child(Under 12)	Observational study	Pop/ community survey	Not mentioned	Stool	stool microscopy (Kato Katz technique)	low	Ascaris lumbricoides	Trichuris trichiura	Hookworms					significant reduction of STH prevalence (prevalence of any STH 21%, prevalence of ascariasis 5.8%, prevalence of trichuriasis 18.6% and prevalence of hookworm infection 0.3%) as well as a reduction of the infections of moderate-heavy intensity from 18.5% at baseline to less than 7%	Control of soil-transmitted helminthiasis in Myanmar: Results of 7 years of deworming
1991	Peer review journal (Int)	Thein, Hlaing	Child(Under 12)	Intervention study	Pop/ community survey	Not mentioned	Stool	monthly intervals before each chemotherapy and 3 slides examined for the presence of eggs of Ascaris and other intestinal hehninths by direct microscopy	low	Ascaris lumbricoides							The baseline prevalence of Ascaris infection in the intervention and non-intervention group were (80.8% vs 83.0%) respectively. Intensity of Ascaris infection was related tot the degree of malnutrition. A significant increment of height gain was found, starting after the 6 th month and weight gain after the 24th month. Height and weight gain after 24 month between 2 gruoup were 0.65cm and 0.93 kg…	A controlled chemotherapeutic intervention trial on the relationship between Ascaris lumbricoides infection and malnutrition in children
2011	Peer review journal (Int)	Periyasamy, P.	Adolescents and Adults (12 and above)	Case reports/series	Hospital	Not mentioned	Others	testicular schistosomiasis diagnosed by histopathology	low	Schitosomiasis							Case report of testicular schistosomiasis of a Myanmar Migrant in Malaysia who presented iwith 6 month history of progressive left testicular swelling.	An increasingly notorious mimicker of testicular tumours; crossing borders
2014	Peer review journal (Int)	Han, X. Y.	Adolescents and Adults (12 and above)	Observational study	Lab based	Not mentioned	Others	method of diagnosis not clearly mentioned	not clear	M lepromatosis	M leprae						Of the nine : 4 M leprae and 2 M lepromatosis	Analysis of the leprosy agents Mycobacterium leprae and Mycobacterium lepromatosis in four countries
1986	Peer review journal (MM)	Myint Myint, Kyi	Not mentioned/ Don't know	Intervention study	Hospital	Not mentioned	Blood/ Serum	diagnosed clinically, biochemically and by positive cultures	low	Salmonella							The effect of trimethoprim in 20 enteric fever cases were studied and 80 percent of cases were found to be effective clinically, biochemically and microbiologically.	Trial of trimethoprim in enteric fever
2000	Peer review journal (MM)	Saw Win	Not mentioned/ Don't know	Other	Not mentioned	Not mentioned	Don't Know	not available	not clear	DENV							abstract and full text not available]	Relationship between type of initial IV fluid therapy and case fatality rate in dengue shock syndrome.
2015	Peer review journal (Int)	Van Den Bossche, D.	Adolescents and Adults (12 and above)	Case reports/series	Hospital	Not mentioned	Blood/ Serum	Real-time reverse transcriptase–polymerase chain re- action (RT–PCR) was performed on samples	low	Chikungunya virus							1 case imported Chikungunyna from Myanmar in 2009	Chikungunya virus and West Nile virus infections imported into Belgium, 2007-2012.
2003	Conference papers	Aye, Than	Adolescents and Adults (12 and above)	Observational study	Mixed (Hosp, Clinic/field)	Not mentioned	Stool	Routine examination of stool was done by applying direct smear and acid-fast stained methods to identify intestinal parasites	low	Ascaris lumbricoides	E histolytica	Giadia lamblia					. Common types of infected parasites were Ascariasis (49.3%), amaebiasis (44.37%) and Giardiasis (16.9%)	The intestinal parasitic infections in Myanmar athletes
1986	Conference papers	Mi Mi, Khin	Not mentioned/ Don't know	Observational study	Lab based	Not mentioned	Blood/ Serum	dengue 2 strains isolated between 1976-1980 from DHF patients were tested for virulence.	low	DENV-2							biological variation were found among the dengue 2 strains isolated between 1976-1980 from DHF with different disease severity in Burma.	Biological variation of dengue 2 virus strains recovered from Dengue Haemorrhagic Fever (DHF) with different diseases severity
1985	Peer review journal (Int)	Thein, Hlaing	Both (Child and Adult)	Observational study	Pop/ community survey	Not mentioned	Don't Know	method of diagnosis not mentioned	not clear	Ascaris lumbricoides							Community surveys and special studies since the 1950's on the prevalence of A. lumbricoides in adults and children in different parts of Burma are reviewed. Intensity of infection, demography, reinfection following chemotherapy, soil and food as possible sources of infection, morbidity and mortality and correlation of infection with poor nutritional status in Burma are discussed.	Ascaris lumbricoides infections in Burma
2019	Conference papers	Khin R. Ko	Adolescents and Adults (12 and above)	Case reports/series	Hospital	Not mentioned	Others	Slit skin smear for AFB showed multiple bacilli.	low	leprosy							a case report of leprosy patient.	Extensive cutaneous ulcerations in a patient from Myanmar: An old enemy which should not be forgotten
2000	Peer review journal (Int)	Cracco, C.	Adolescents and Adults (12 and above)	Case reports/series	Hospital	Not mentioned	Blood/ Serum	scrub typhus confirmed by presence of necrotic escher and paired serology	low	Orientia tsutsugamushi							a case of probable scrub typhus in returning traveler from Burma and Thailand.	Multiple organ failure complicating probable scrub typhus
1989	Conference papers	Than, Saw	Not mentioned/ Don't know	Observational study	Hospital	Not mentioned	Blood/ Serum	Anti-E. histolytica antibody by ELISA	low	Entamoeba histolytica							Using PBS soluble trophozoite antigen of HK-9 strain of.E. histolytica, serum antibodies against the parasite were detected in all individuals from whom trophozoites were isolated, but not from others	The serodiagnosis of amoebiasis by using enzyme-linked immunosorbent assay
2020	Peer review journal (Int)	Chalmin, S	Adolescents and Adults (12 and above)	Case reports/series	Hospital	Not mentioned	Stool	isolation of Vibro cholerae from the stool	low	V. cholerae							1 case of Cholera in a traveler coming back from Myanmar	Value of the syndromic approach for the diagnosis: of an imported case of cholera
1974	Conference papers	Myo Aye	Child(Under 12)	Observational study	Not mentioned	Not mentioned	Don't Know	method of diagnosis not mentioned	not clear	DENV							The value of Hess test as a simple screening test in the clinical diagnosis of Dengue Haemorrhagic Fever is assessed. The experiment was done on 272 Haemorrhagic Fever cases and 342 non Haemorrhagic Fever cases.	Tourniquet test in diagnosis of dengue haemorrhagic fever.
2017	Conference papers	Julia C. Dunn	Adolescents and Adults (12 and above)	Observational study	Pop/ community survey	Not mentioned	Don't Know	method of diagnosis not mentioned	not clear	soil transmitted helminths							Overall prevalence of 20.5% STH infection, with 16.9% STH infection in adults. The most prevalent STH species overall, and in each age group, was Trichuris trichiura	Soil-transmitted helminth infection and mass drug administration in Myanmar: Are adults perpetuating transmission?
2016	Peer review journal (Int)	Ngwe Tun, M. M.	Not mentioned/ Don't know	Observational study	Lab based	Not mentioned	Blood/ Serum	The samples were analysed by CHIKV IgM capture ELISA, CHIKV IgG indirect ELISA and focus reduction neutralization test against CHIKV or RRV	low	Chikungunya virus							The overall CHIKV IgM-positive rate was 1·8% (4/225) in Myanmar. IgG-positive rate for each country was: 12·9% (29/225) in Myanmar. The positive rate of CHIKV IgM and/or IgG ELISA (A) was 14·2% (32/225) in Myanmar. CHIKV neutralization confirmed cases were 4·6% in Myanmar,	Retrospective seroepidemiological study of chikungunya infection in South Asia, Southeast Asia and the Pacific region
1975	Peer review journal (Int)	Thuang, U.	Child(Under 12)	Observational study	Pop/ community survey	Not mentioned	Blood/ Serum	serology (detail not mentioned)	high	Dengue	Chikungunya						Serological surveys in Burma in 1973-74 showed that antibody to dengue was present in between less than 10 and up to 60% of the samples in 5 states and 7 divisions and antibody to chikungunya was present at rates of between less than 10 and up to 60% in 3 states and 5 divisions Antibodies to both diseases were detected where Aedes aegypti (L.) was prevalent, but the antibody rates were not direct…	Epidemiological features of dengue and chikungunya infections in Burma
2009	Peer review journal (MM)	Matsumura, Y.	Adolescents and Adults (12 and above)	Case reports/series	Hospital	Not mentioned	Blood/ Serum	Day 19, immunofluorescence assay showed significantly increased antibodies for Orienta tsutsugamushi serotype Gilliam	low	Orentia tsutsugamushi							a cases of imported scrub typhus contracted in Myanmar	Case of imported scrub typhus contracted in Myanmar
1946	Peer review journal (Int)	Bengston, I. A.	Not mentioned/ Don't know	Observational study	Hospital	Not mentioned	Blood/ Serum	serology (complement fixation and Weil-Felix reaction)	high	R. tsutsugamushi							15 cases from Myanmar	A serological study of 37 cases of tsutsugamushi disease (scrub typhus) occurring in Burma and the Philippine Islands
1975	Peer review journal (Int)	Lwin, Kyaw	Both (Child and Adult)	Other	Pop/ community survey	Not mentioned	Don't Know	leprosy cases were clinically detected	low	leprosy							decline of leprosy case dectection rate 515 in 1962 to 80in 1972 (per 100.000) population.	Case detection rates for central Burma (1962-1972).
1999	Peer review journal (Int)	Speight, E. L.	Adolescents and Adults (12 and above)	Case reports/series	Not mentioned	Not mentioned	Stool	faecal analysis was positive for S. stercoralis	low	Strongyloides stercoralis							A case of natural killer cell (NK) large granular lymphocyte (LGL) lymphocytosis in association with Strongyloides stercoralis infection is reported in a 72-year-old man from the UK who had served in Burma [Myanmar] during World War II but had not visited the tropics since.	Strongyloidiasis, angio-oedema and natural killer cell lymphocytosis
2016	Conference papers	Julia C. Dunn	Adolescents and Adults (12 and above)	Observational study	Pop/ community survey	Not mentioned	Don't Know	method of diagnosis not mentioned	not clear	Ascaris lumbticoide	Trichuris trichiura	hookworm					Baseline STH prevalence was 27.05%; 5.14% for Ascaris lumbricoides, 16.95% for Trichuris trichiura and 8.9% for hookworm.	Risk factors associated with predisposition to soil-transmitted helminth infection in southern myanmar
1990	Peer review journal (MM)	Mar Mar, Nyein	Child(Under 12)	Observational study	Hospital	Not mentioned	Stool	E.coli isolated from culture of stool	low	E.coli (EPEC, ETEC)							90 diarrhoea cases and 87 control. 17 out of 55 cases (30.9%) from diarrhoea group and 7 out of 70 cases from control group (10%) were verotoxic.	Vero cell cytotoxic Escherichia Coli isolated from children with diarrhoea
1984	Peer review journal (Int)	Pelletier, L. L.	Adolescents and Adults (12 and above)	Observational study	Not mentioned	Not mentioned	Stool	Demonstration of larvae in ether-formalin stool concentrates	low	Strongyloides stercoralis							52/142 (37%) were found to have unrecognized symptomatic Strongyloides stercoralis infections. A characteristic creeping eruption on the abdomen, buttoack and thighs occurred in 92%. Thiabendazole therapy resulted in clinical cure in 93 % and microscopic cure in 100%.	Chronic strongyloidiasis in World War II Far East ex-prisoners of war
1975	Peer review journal (Int)	Thaung U	Not mentioned/ Don't know	Observational study	Lab based	Not mentioned	Don't Know	method of diagnosis not mentioned	not clear	DENV	Chikungunya						A laboratory study of 3,447 clinically diagnosed haemorrhagic fever cases showed that 1643 cases (47.8%) were due to dengue and chikungunya	Dengue haemorrhagic fever in Burma.
1996	Peer review journal (MM)	Khin Myat, Nwe	Not mentioned/ Don't know	Outbreak investigation/report	Mixed (Hosp, Clinic/field)	Not mentioned	Stool	a total of 7442 stool samples were tested and 1154 isolates of Vibrio Cholerae 0139 was obtained	low	Vibrio cholera O139							1154 V cholerae O139 isolates/7442 stool samples	Outbreak of vibrio cholerae 0139, a new strain in Myanmar.
1997	Conference papers	Tin Tin, Aye	Child(Under 12)	Intervention study	Hospital	Not mentioned	Urine	method of diagnosis not mentioned	not clear	Dengue							Small intestinal permeability properties of 52 children with OHF was determined by simultaneous measurement of the urinary excretion of lactulose and L-rhamnose sugars after oral ingestion of an isotonic solution containing both sugars. Urine samples were analysed for sugar by thin layer chromatography. This transient alteration of intestinal integrity in DHF may be an important factor in the pat…	A study of Small Intestinal Permeability in relation to Dengue Haemorrhagic Fever
1998	Peer review journal (MM)	Tin, Aye	Not mentioned/ Don't know	Outbreak investigation/report	Not mentioned	Not mentioned	Stool	culture of rectal swabs	low	cholera							The noval strain of vibrio cholerae O139 was identifined in Yangon and it was clinically, morphologically and epidemiologically indistinguishable from Vibrio cholerae 01 serogroup but it did not agglutinate with 01 antiserum or with antisera against any of 137 non-01 serogroups.	Vibrio cholerae 0139 in Yangon
2005	Peer review journal (MM)	Khin Saw, Aye	Not mentioned/ Don't know	Observational study	Hospital	Not mentioned	Don't Know	Detailed history taking, medical and dermatological examination, slit-skin smear for bacteriologic and morphologic indices and serum samples were collected from all patients.	low	Leprosy							Serum levels of interferon-gamma (IFN- gamma ), interleukin-10 (IL-10), tumour necrosis factor (TNF- alpha ), were measured by ELISA in 45 leprosy patients with reaction and 30 age- and sex-matched healthy controls.	Tumour necrosis factor-alpha (TNF- alpha ), interleukin-10 (IL-10) and interferongamma (IFN- gamma ) in leprosy
1966	Peer review journal (MM)	Pe, Khin	Not mentioned/ Don't know	Observational study	Not mentioned	Not mentioned	Don't Know	reconstructive surgery on patients affted by leprosy	low	Leprosy							The achievement of 11.1%Excellent and 66.6%Good results from this present series emphasized that the Temporalis Musculo-Fascial Transplant is the method of choice in correction of Lagophthalmos in Facial paralvsis of Leprosy patients.	Temporalis musculo-fascial transplant in orbicularis oculi palsy in leprosy patients
1968	Peer review journal (MM)	Ko, Gyi	Not mentioned/ Don't know	Observational study	Mixed (Hosp, Clinic/field)	Not mentioned	Don't Know	clinical diagnosis of eye lesions/ trachoma in leprosy cases	low	Leprosy	Trachcoma						200 non-institutional cases of leprosy were examined to determine the incidence of eye lesion caused by leprosy. Trachoma incidence was found in 34.5 of the survey group while the control group had an incidence of 51.5%	The eye in non-institutional cases of leprosy
1992	Peer review journal (Int)	Than, Saw	Not mentioned/ Don't know	Case reports/series	Hospital	Not mentioned	Others	isolated by culture and immunocytochemically confirmed using monoclonal antibodies	low	Entamoeba histolytica							Case report of 33 year old man with isolation of Entamoeba histolytica from arthritic knee joint.	Isolation of Entamoeba histolytica from arthritic knee joint
1984	Peer review journal (Int)	Cox, C. D.	Adolescents and Adults (12 and above)	Case reports/series	Not mentioned	Not mentioned	Don't Know	Shigella strains isolated from American military personnel in India and Burma were studied	low	Shigella							664 Shigella strains isolated from American military personnel in India and Burma. Apart from a high incidence of Sh. sonnei (161 cultures or 24.3 per cent.). the distribution of types was very similar to that of similar series in India	A study of Shigella isolated in India and Burma, with special reference to two previously undescribed sero-types
1986	Conference papers	Pyone, Aye	Not mentioned/ Don't know	Observational study	Hospital	Not mentioned	Others	method of diagnosis (for cholara and E.coli infection) not mentioned	not clear	Escherichia coli	Cholera						10 patients with acute diarrhoea due to cholera, and 10 patients with non-cholera, diarrhoea, admitted to Infectious Diseases Hospital were studied. Jejunal fluid were collected during Intestinal Biopsy procedure using a Watson Intestinal Biopsy capsule. All non-cholera diarrhoea patients had no endotoxin in their jejunal fluids. 507 of patients with cholera had endotoxin in their jejunal fluids …	Endotoxin in jejunal fluid of patients with acute diarrhea due to V. cholera El Tor infection
1995	Conference papers	Aye, Than	Not mentioned/ Don't know	Observational study	Not mentioned	Not mentioned	Stool	soenzyme characterization of Entamoeba histolytica isolates from 7 asymptomatic and 10 symptomatic subjects was done by thin layer starch gel electrophoresis.	low	E.histolytica							Isoenzyme characterization of Entamoeba histolytica isolates from 7 asymptomatic and 10 symptomatic subjects	Strains characterization of Entamoeba histolytica: Isoenzyme analysis of isolates from symptomatic and asymptomatic patients
2018	Peer review journal (Int)	Zin Zayar Win	Adolescents and Adults (12 and above)	Observational study	Clinic based	Not mentioned	Blood/ Serum	B.pseudomallei-specific antibodies by serologycal assays	high	B. pseudomallei							3.2% of 124 serum from febrile patient show reactivity profile to BP using cut off value from thailand	Use of Rapid Enzyme-Linked Immunosorbent Assays for Serological Screening of Melioidosis in Myanmar
1994	Peer review journal (Int)	Polderman, A. M.	Adolescents and Adults (12 and above)	Observational study	Lab based	Not mentioned	Stool	ELISA serology and stool microscopy to detect lavae of S. stercoralis	low	Strongyloides stercoralis							The serological prevalence of infection with Strongyloides stercoralis was 33% for those imprisoned in Burma. All subjects habouring larvae in repeated stool examinations were positive in serology. Serology appear a sensitive and sepecifice tools.	Strongyloides infection in ex-prisoners of war in South-east Asia in World War II; extra information from diagnostic serology
2007	Others	Ishida, Y.	Not mentioned/ Don't know	Intervention study	Hospital	Not mentioned	Others	tibialis posterior transfer surgery (TPT) performed for drop-foot in leprosy cases	low	Leprosy							Tibialis Posterior Transfer Surgery was carried out in 70 leprpsy patients and followed up.	Follow-up of tibialis posterior transfer surgery (TPT) for drop-foot in leprosy
2020	Conference papers	Htet Zaw Lin	Adolescents and Adults (12 and above)	Observational study	Not mentioned	Not mentioned	Don't Know	method of diagnosis not mentioned	not clear	DENV							53 non-severe dengue and 67 severe degue patients investigated. Aspartate amino transaminase/platelet count ratio can predict accurately with clinical dengue disease severity in adult.	Aspartate aminotransferase/ platelet count ratio in severity of dengue infection.
2002	WHO report/ bulletin	Cho Min Naing	Not mentioned/ Don't know	Observational study	Not mentioned	Not mentioned	Don't Know	method of diagnosis not clearly mentioned	not clear	Degue							6,207 (2,709 - 9,705) yearly mean 1991 to 2001.	Time-series analysis of dengue fever/dengue haemorrhagic fever in Myanmar since 1991
1993	Peer review journal (MM)	Saw, T	Not mentioned/ Don't know	Observational study	Hospital	Not mentioned	> one sample type	ELISA was used in order to detect antibodies against Entamoeba histolytica in sera	low	Entamoeba histolytica							There was 83% aggrement of positivity between the ELISA and Microscopy. Specific and anti-E histolytica IgM was observed in the sera of 44 patients:; IgG in all of the 61 patients.	The serodiagnosis of amoebiasis by enzyme-linked immunosorbent assay
1988	Peer review journal (MM)	McDonald, J. C.	Adolescents and Adults (12 and above)	Case reports/series	Hospital	Not mentioned	Blood/ Serum	four fold rise in antibody titer in paried serum or a single titer greater than 1:64 in patients whose clinical and epidemiological history are consistent with rickettsial disease	low	Murine typhus							a case of murine typhus in traveler coming back from Myanmar, Thailand, Malaysia and indonesia.	Imported rickettsial disease: clinical and epidemiologic features
1999	Peer review journal (Int)	Sanchai, T.	Adolescents and Adults (12 and above)	Case reports/series	Hospital	Not mentioned	Blood/ Serum	identification of filaria in blood	low	Lymphatic filariasis							Case report of 50 year old man in Myanmar presented with a large, swollen, indurated and ulcerated scrotum. Microfilariae were observed in blood and lymphatic vessels. Scrotal culture revealed that superinfection of the ulcer was with Pseudomonas aeruginosa	Lymphatic filariasis
1972	Peer review journal (MM)	Tin, Shwe	Adolescents and Adults (12 and above)	Observational study	Not mentioned	Not mentioned	Don't Know	identification of AFB in blood of patient with leprosy	low	Leprosy							120 samples of blood belonging to 77 leprosy patients were studied. 4 samples belonging to 4 lepromatous leprosy patients showed acid fast bacilli. They were in the early stage reaction. Hence there is a stage of bacillaemia in leprosy.	Bacillaemia in leprosy
1972	WHO report/ bulletin	Winkler, P. G.	Both (Child and Adult)	Observational study	Clinic based	Not mentioned	Don't Know	physical signsfollowedthesystemrecommendedbythe WHO Scientific Group on Trachoma Research (1966)	low	Chlamydia trachomatis							Among 920 people examined, 587 had Trachoma in at least one eye, but trachoma stage was identical in only 432 (73.6%).	DIFFERENCES IN SEVERITY OF PHYSICAL SIGNS IN RIGHT AND LEFT EYES OF PATIENTS WITH TRACHOMA IN SYRIA AND BURMA
2011	Peer review journal (Int)	Satimai W	Adolescents and Adults (12 and above)	Observational study	Pop/ community survey	Not mentioned	Blood/ Serum	filariasis diagnosed by ICT and Antifilarial IgG4 antibodies	low	Wuchereia bancrofti							The seroprevalence of bancroftian filariasis was detected in 438 and 512 Myanmar immigrants residing in Bangkok and Ranong Provinces, respectively, along with 81 Thai citizens living in Bangkok. The immunochromatograpy card test was positive in 5 Myanmar immigrants living in Bangkok and 1 living in Ranong for a prevalence of 0.63%. Antifilarial IgG4 antibodies were found in 21 Myanmar immigrants …	The impact of a national program to eliminate lymphatic filariasis in selected Myanmar immigrant communities in Bangkok and Ranong Province, Thailand.
2016	Peer review journal (Int)	Masood, U.	Adolescents and Adults (12 and above)	Case reports/series	Hospital	Not mentioned	> one sample type	Amoebiasis diagnosed by a serum antibody and stool antigen test. E.coli isolated from drained liver abscess	low	E histolytica							a case of amoebic dysentery in Myanmar migrant	An uncommon case of amoebiasis
1993	Peer review journal (MM)	Mar Mar, Nyein	Not mentioned/ Don't know	Observational study	Lab based	Not mentioned	Stool	pathogens isloated from culture of specimens	low	E.coli							419 isolates Escherichia coli, isolated in Myanmar, from 173 cases of diarrhoea, 39 cases of dysentery and 21 control cases	Enteroadherent Escherichia coli isolated from diarrhoea and dysentery cases in Myanmar
1982	Peer review journal (MM)	Khin Saw, Khine	Not mentioned/ Don't know	Observational study	Not mentioned	Not mentioned	Blood/ Serum	diagnosis confirmed by blood culture	low	Salmonella (typhi, paratyphi, cholerae)							Total Salmonellae isolation was 3.1% from 2197 blood samples	Preliminary bacteriological study of clot cultures in suspected enteric fever patients
1987	Peer review journal (MM)	Tin, Shwe	Not mentioned/ Don't know	Observational study	Not mentioned	Not mentioned	Blood/ Serum	fluorescent treponemal antibody absorption (FTA-ABS) test	low	leprosy	syphilis						The prevalence of biological false positive reaction to VDRL test was 12.2% for patients with lepromatious leprosy, 3.1% for patients with border line leprosy, 2.2% for patients with tuberculosis leprosy, and 2.0%for patients with pulmonary tuberculosis. The overall prevalence of syphilis (positive FTA-ABS test) among leprosy patients was 12.2% for patients with lepromatious leprosy, 1.1% for pat…	VDRL and fluorescent treponemal antibody absorption test in leprosy
1988	Peer review journal (Int)	Petlletier, L. L.	Adolescents and Adults (12 and above)	Observational study	Lab based	Not mentioned	> one sample type	positive stools microscopy or and positive ELISA	low	Strongyloides stercoralis							Among 419 patints, 72/ 345 (21%) had positive stool sample and 62/211 (29%) were positive for ELISA (>1:8 by NIH test). Cutaneous symptoms were sensitive and specific preditors of positive results for stool examination and ELISA. The Strongyloides larval antigen ELISA identified most of the cases with positive results for stool tests, with a sensitivity of 86%.	Diagnosis and evaluation of treatment of chronic strongyloidiasis in ex-prisoners of war
2019	Conference papers	Win, Aye Mya Theingi	Not mentioned/ Don't know	Case reports/series	Hospital	Not mentioned	Don't Know	DENV NS1 Ag positive	low	dengue							2 cases of dengue complicating with Guillain Barre syndrome	Early Guillain-Barre' syndrome complicating dengue hemorrhagic fever: Two cases from Myanmar.
2019	Conference papers	Myo Thant	Not mentioned/ Don't know	Observational study	Hospital	Not mentioned	Blood/ Serum	serology by IFA (no paried serology)	high	O. tsutsugamushi	Murine typhus	Rickettsia honei					17/200 febrile patients had IFA positive for Rickettsial infection	Sero-Survey for Scrub Typhus Infection in Febrile Patients in the Republic of the Union of Myanmar.
2016	Peer review journal (Int)	M. M. Ngwe Tun	Not mentioned/ Don't know	Observational study	Lab based	Not mentioned	Blood/ Serum	Chikungunya diagnosed by measuring the titres of anti-CHIKV IgM, IgG and neutralizing antibodies	low	chikungunya virus							4/225 (1.8%) IgM positivity rate in myanmar. 29/225 (12.9%) for IgG , CHIKV confirmed cases were 4.6%	Retrospective seroepidemiological study of chikungunya infection in South Asia, Southeast Asia and the Pacific region
1987	Peer review journal (Int)	Gill, G. V.	Adolescents and Adults (12 and above)	Observational study	Clinic based	Not mentioned	> one sample type	three stool samples for microscopy and larval culture, blood eosinophil count, and an enzyme linked immunosorbentassay (ELISA) serum test for strongyloides	low	S. stercoralis							0.53% (3/566) had strongyloidiasis	Strongyloides stercoralis infection in Burma Star veterans.
1999	Peer review journal (Int)	Leon Rosen	Child(Under 12)	Observational study	Hospital	Not mentioned	> one sample type	detection of dengue virus RNA by rt-PCR	low	Dengue							Autopsy tissues from 18 children believed to have died of dengue hemorrhagic fever were tested for the presence of dengue virus RNA by reverse transcription–polymerase chain reaction (RT-PCR). Such RNA was found in 14 of 18 liver specimens, 13 of 18 spleen specimens and 7 of 16 mesenteric lymph node specimens. No dengue virus RNA was detected in 44 samples of brain tissue from 15 individuals. RT-…	Detection of dengue virus RNA by reverse transcription-polymerase chain reaction in the liver and lymphoid organs but not in the brain in fatal human infection
1997	Conference papers	Khin Swe Oo	Child(Under 12)	Case reports/series	Not mentioned	Not mentioned	Blood/ Serum	Sixty children who had serologically confirmed as DHF cases were studied	high	DENV							60 serologically confirmed DHF cases.	Liver Dysfunction in Dengue Haemorrhagic Fever and Dengue Shock Syndrome
2015	Conference papers	Halbert, J.	Child(Under 12)	Other	Hospital	Not mentioned	Don't Know	method of diagnosis not clearly mentioned	not clear	DENV	Rabies						407 PICU patients. 64 patients (17.5%) with DHF/ DSS. The principle reasons for admission included status epilepticus (26.5%); pneumonia (20%); dengue (17.5%); multi-organ failure (14.2%); septicaemic shock (11.7%); and encephalitis (9.5%). Other important reasons for admission were meningitis; gastroenteritis; post-measles complications; diphtheria; snake bite; Beriberi (including Wernicke's enc…	A twelve month review of paediatric intensive care in myanmar to guide service devalopment
2014	Peer review journal (Int)	Nopadon Noppakun	Adolescents and Adults (12 and above)	Case reports/series	Hospital	Not mentioned	Others	Leishmaniasis diagnosed by skin biopsy and PCR	low	Leishmania siamensis							Case report of Disseminated dermal leishmaniasis caused by Leishmania Siamensis	Disseminated Dermal Leishmaniasis Caused by Leishmania siamensis In a Systemic Steroid Therapy Patient
2012	Peer review journal (Int)	Seth E. O'Neal	Adolescents and Adults (12 and above)	Observational study	Lab based	Not mentioned	Blood/ Serum	presence of antibodies against any of 7 T. solium glycoprotein antigens	low	Taenia solium							Out of 499 myanmar migrant, 23.2% were seropositive. Being Male OR 2 (CI 1.3-3.1)	Seroprevalence of antibodies against Taenia solium cysticerci among refugees resettled in United States
1999	Conference papers	Wah Wah Aung	Both (Child and Adult)	Observational study	Clinic based	Not mentioned	Stool	culture and isolation	low	Escherichia coli	Shigella						Among 150 dysentery cases , Enteropathogenic Escherichia coli (EPEC) (8%); Enterotoxigenic Escherichia coli (ETEC-LT) (6.7%); Shigella species(6.7%), of which were Shigella flexneri (50%), Shigella dysenteriae (40%) and Shigella sonnei (10%) were isolated	Current antibiotic susceptibility pattern of bacteria pathogens isolated from dysentery cases from clinics
2017	Peer review journal (Int)	Pwint Mon Oo	Both (Child and Adult)	Observational study	Hospital	Not mentioned	Don't Know	possible dengue diagnosed by WHO criteria	high	Dengue							Between 2011 and 2015, there were a total of 89,832 cases and 393 deaths in hospitals with increased number in 2013 and 2015, occurred mostly in wet seasns, CFR highest in 2014 7/1000	The burden of dengue, source reduction measures, and serotype patterns in Myanmar, 2011 to 2015–R2
2018	Conference papers	Aung Kyaw Kyaw	Not mentioned/ Don't know	Surveillence study	Hospital	Not mentioned	Blood/ Serum	detected viremia levels through plaque assays in FcyRIIA-expressing and non-FcyRIIA expressing BHK cells	low	DENV							332 clinically diagnosed DEN patients . Of the 280 DENV-confirmed patients, 121(43.2%) and 111(39.6%) had primary and secondary infections, respectively	Virological features of dengue patients during 2015 dengue outbreak in Myanmar.
1987	Conference papers	Khin Maung, U.	Not mentioned/ Don't know	Observational study	Not mentioned	Not mentioned	Stool	cholrea confirmed by stool culture	low	Vibrio cholera							In vitro uptake of amino acids by 4 transport systems was studied in jejunal micosa biopsy specimens from 69 patients with cholera (proven by stool culture)	Intestinal absorption of amino acid during cholera.
1987	Peer review journal (Int)	Pelletier, L. L.	Adolescents and Adults (12 and above)	Intervention study	Hospital	Not mentioned	Stool	detection of S. stercoralis lavae In stool and ELISA >1:8	low	Strongyloides stercoralis							17 patients (one asymptomatic and 16 with symptoms of urticaria or larva currens), were treated with 100 mg of mebendazole twice a day for 8 days. 11 of the 13 patients who could be evaluated after treatment had stools negative for S. stercoralis larvae, but 9 had recurrent symptoms of urticaria or larva currens, suggesting that the infection persisted in most of the patients. Mebendazole is cons…	Treatment failures following mebendazole therapy for chronic strongyloidiasis
1991	Peer review journal (Int)	Thein, Hlaing	Child(Under 12)	Intervention study	Pop/ community survey	Not mentioned	Stool	stool specimens were examined under direct microscopy to detect eggs of ascaris.	low	Ascaris lumbricoides							The impact of 3 chemotherapeutic regimens at 3-monthly intervals against A. lumbricoides infection, targeted at under 15-year-old children with and without initial mass chemotherapy, and at 2- to 12-year-old children, was studied in 3 Myanmar rural communities over a period of 2 years. The 3 treatment regimens were almost equally effective in reducing prevalence and intensity in both the targeted…	The impact of three-monthly age-targeted chemotherapy on Ascaris lumbricoides infection
1990	WHO report/ bulletin	Thein, Hlaing	Child(Under 12)	Intervention study	Pop/ community survey	Not mentioned	Stool	Ascaris eggs in stool by direct microscopy	low	Ascaris lumbricoides							A field trial of 6-monthly ascariasis chemotherapeutic regimens targeted at 1-19-, 1-14-, and 5-19-year-olds was carried out in three communities in rural Myanmar. After periodic chemotherapy, the prevalence and intensity of Ascaris infection in age-targeted and non-age-targeted groups fell in all the study areas, more markedly among the 1-19- and 1-14-year-olds. There was also a decrease in the …	Control of ascariasis through age-targeted chemotherapy: Impact of 6-monthly chemotherapeutic regimens
